# Supplementary material for: Immune, blood-brain barrier, and metabolic biomarkers mediate gut-brain axis crosstalk in alzheimer’s disease
Source: Biomark Res. 2025 Oct 29;13:137. doi: 10.1186/s40364-025-00851-6 (PMC12573957; doi:10.1186/s40364-025-00851-6)
Supplement: Supplementary file 2 — Supplementary Material 2. [file 40364_2025_851_MOESM2_ESM.xlsx]

## Sheet: TableS1
Table S1. Siginificant associations between gut microbiota, circulating biomarkers and AD phenotypes (from gut microbiota, circulating biomarkers to AD phenotypes).
outcome	exposure	F_statistic	Isq	n_significant_simplein	n_significant_simpleout	nsnp_MR.Egger	b_MR.Egger	se_MR.Egger	pval_MR.Egger	lo_ci_MR.Egger	up_ci_MR.Egger	or_MR.Egger	or_lci95_MR.Egger	or_uci95_MR.Egger	nsnp_Weighted.median	b_Weighted.median	se_Weighted.median	pval_Weighted.median	lo_ci_Weighted.median	up_ci_Weighted.median	or_Weighted.median	or_lci95_Weighted.median	or_uci95_Weighted.median	nsnp_Inverse.variance.weighted	b_Inverse.variance.weighted	se_Inverse.variance.weighted	pval_Inverse.variance.weighted	lo_ci_Inverse.variance.weighted	up_ci_Inverse.variance.weighted	or_Inverse.variance.weighted	or_lci95_Inverse.variance.weighted	or_uci95_Inverse.variance.weighted	nsnp_Simple.mode	b_Simple.mode	se_Simple.mode	pval_Simple.mode	lo_ci_Simple.mode	up_ci_Simple.mode	or_Simple.mode	or_lci95_Simple.mode	or_uci95_Simple.mode	nsnp_Weighted.mode	b_Weighted.mode	se_Weighted.mode	pval_Weighted.mode	lo_ci_Weighted.mode	up_ci_Weighted.mode	or_Weighted.mode	or_lci95_Weighted.mode
Alzheimer's disease || id:ieu-b-2	class.Deltaproteobacteria.id.3087	21.0573	0.941384	3	3	13	0.398149	0.227262	0.107577	-0.0472844	0.843582	1.48907	0.953816	2.32468	13	0.188752	0.10014	0.0594468	-0.00752307	0.385027	1.20774	0.992505	1.46965	13	0.223367	0.076909	0.00368076	0.0726251	0.374108	1.25028	1.07533	1.45369	13	0.400495	0.18639	0.0527658	0.0351714	0.765819	1.49256	1.0358	2.15076	13	0.290457	0.157455	0.0898946	-0.0181548	0.599068	1.33704	0.982009
Alzheimer's disease || id:ieu-b-2	family.Desulfovibrionaceae.id.3169	21.6844	0.953253	4	4	10	0.306035	0.222747	0.20673	-0.130549	0.742618	1.35803	0.877614	2.10143	10	0.235163	0.112616	0.0367808	0.0144362	0.455891	1.26512	1.01454	1.57758	10	0.268328	0.0804505	0.000852001	0.110645	0.426011	1.30778	1.117	1.53114	10	0.186047	0.171045	0.304995	-0.149202	0.521295	1.20448	0.861395	1.68421	10	0.226524	0.160182	0.190962	-0.0874337	0.540481	1.25423	0.91628
Alzheimer's disease || id:ieu-b-2	genus..Eubacteriumbrachygroup.id.11296	20.7206	0.956717	3	3	9	-0.203476	0.246103	0.435628	-0.685838	0.278886	0.81589	0.503668	1.32166	9	-0.160771	0.0676814	0.0175293	-0.293427	-0.0281157	0.851487	0.745704	0.972276	9	-0.106193	0.0582054	0.0680832	-0.220276	0.00788941	0.899251	0.802298	1.00792	9	-0.191405	0.108028	0.114371	-0.40314	0.0203306	0.825798	0.668219	1.02054	9	-0.17797	0.101139	0.116508	-0.376202	0.0202627	0.836968	0.686463
Alzheimer's disease || id:ieu-b-2	genus.Oscillospira.id.2064	21.1987	0.958709	4	4	8	0.219511	0.339435	0.541763	-0.445782	0.884804	1.24547	0.640323	2.42251	8	0.247588	0.109164	0.0233268	0.0336267	0.461549	1.28093	1.0342	1.58653	8	0.238661	0.0814432	0.00338526	0.0790325	0.39829	1.26955	1.08224	1.48928	8	0.307622	0.175135	0.122429	-0.0356425	0.650887	1.36019	0.964985	1.91724	8	0.307622	0.161283	0.0981399	-0.00849216	0.623737	1.36019	0.991544
Alzheimer's disease || id:ieu-b-2	genus.Ruminococcus1.id.11373	21.0549	0.948744	4	4	10	-0.586266	0.268803	0.0607656	-1.11312	-0.0594115	0.556401	0.328532	0.942319	10	-0.249662	0.124318	0.0446159	-0.493325	-0.00599925	0.779064	0.610593	0.994019	10	-0.263264	0.0910534	0.00383638	-0.441728	-0.0847991	0.768539	0.642924	0.918697	10	-0.354566	0.201717	0.112663	-0.749931	0.0408	0.701478	0.472399	1.04164	10	-0.297302	0.196996	0.165531	-0.683414	0.0888105	0.74282	0.50489
Alzheimer's disease || id:ieu-b-2	order.Desulfovibrionales.id.3156	21.3278	0.953807	4	4	12	0.342269	0.216021	0.144179	-0.0811314	0.765669	1.40814	0.922073	2.15043	12	0.2746	0.105715	0.00938906	0.0673988	0.481801	1.316	1.06972	1.61899	12	0.238355	0.0756059	0.00161829	0.0901669	0.386542	1.26916	1.09436	1.47188	12	0.208882	0.175868	0.259955	-0.135818	0.553583	1.2323	0.873001	1.73947	12	0.241505	0.160131	0.159682	-0.072351	0.555361	1.27316	0.930204
Alzheimer's disease || id:ieu-b-2	Bifidobacterium adolescentis	24.9126	0.961688	4	4	18	0.0844185	0.112055	0.462172	-0.135209	0.304046	1.08808	0.873533	1.35533	18	0.112507	0.0492267	0.0222844	0.0160226	0.208991	1.11908	1.01615	1.23243	18	0.0739536	0.035138	0.0353208	0.00508312	0.142824	1.07676	1.0051	1.15353	18	0.123287	0.0869266	0.174177	-0.0470888	0.293664	1.13121	0.954003	1.34133	18	0.123287	0.0601257	0.0560618	0.00544098	0.241134	1.13121	1.00546
Alzheimer's disease || id:ieu-b-2	Bifidobacterium infantis	30.4182	0.957939	4	4	8	0.697267	0.320732	0.0726615	0.0686318	1.3259	2.00826	1.07104	3.76558	8	0.371533	0.12651	0.00331644	0.123572	0.619493	1.44996	1.13153	1.85799	8	0.21156	0.108769	0.0517709	-0.00162787	0.424748	1.2356	0.998373	1.5292	8	0.360439	0.202487	0.118285	-0.0364362	0.757314	1.43396	0.96422	2.13254	8	0.375076	0.131365	0.0245047	0.117601	0.632552	1.4551	1.12479
Alzheimer's disease || id:ieu-b-2	Blautia A sp000285855	21.7481	0.959471	3	3	8	0.719772	0.371313	0.100658	-0.00800053	1.44755	2.05397	0.992031	4.25266	8	0.412039	0.199339	0.0387315	0.0213348	0.802743	1.50989	1.02156	2.23165	8	0.42019	0.149635	0.0049834	0.126906	0.713475	1.52225	1.13531	2.04107	8	0.46285	0.287501	0.151453	-0.100652	1.02635	1.5886	0.904248	2.79087	8	0.488711	0.290407	0.136282	-0.080486	1.05791	1.63021	0.922668
Alzheimer's disease || id:ieu-b-2	CAG-485 sp002362485	22.5636	0.956979	4	4	14	-0.231484	0.161934	0.178375	-0.548874	0.0859059	0.793355	0.5776	1.0897	14	-0.261207	0.0988918	0.00825784	-0.455035	-0.0673791	0.770121	0.634426	0.934841	14	-0.171545	0.0769032	0.0257038	-0.322275	-0.0208144	0.842363	0.724499	0.979401	14	-0.262187	0.191501	0.194153	-0.637528	0.113154	0.769367	0.528597	1.1198	14	-0.262187	0.14257	0.0888593	-0.541623	0.0172493	0.769367	0.581803
Alzheimer's disease || id:ieu-b-2	CAG-882 sp003486385	21.4572	0.951867	4	4	12	0.0756013	0.110918	0.510971	-0.141798	0.293001	1.07853	0.867796	1.34044	12	0.13408	0.0668021	0.0447359	0.00314831	0.265013	1.14348	1.00315	1.30345	12	0.118579	0.0487823	0.0150663	0.0229658	0.214192	1.1259	1.02323	1.23886	12	0.15507	0.11145	0.191607	-0.0633727	0.373513	1.16774	0.938594	1.45283	12	0.170548	0.0915394	0.0893455	-0.00886948	0.349965	1.18595	0.99117
Alzheimer's disease || id:ieu-b-2	Lawsonibacter sp002161175	21.6838	0.956722	3	3	10	-0.0609798	0.445587	0.894529	-0.934331	0.812372	0.940842	0.392849	2.25325	10	-0.349838	0.193782	0.0710254	-0.729651	0.0299753	0.704802	0.482077	1.03043	10	-0.333877	0.15243	0.0284982	-0.63264	-0.0351137	0.716142	0.531188	0.965496	10	-0.22683	0.306336	0.477892	-0.827248	0.373589	0.797057	0.437251	1.45294	10	-0.379698	0.301723	0.239899	-0.971076	0.211679	0.684068	0.378675
Alzheimer's disease || id:ieu-b-2	Phocea massiliensis	23.1591	0.960617	3	3	11	-0.166506	0.269942	0.552634	-0.695594	0.362581	0.846618	0.498778	1.43703	11	-0.214488	0.143394	0.134707	-0.495541	0.0665642	0.806954	0.609241	1.06883	11	-0.216371	0.106538	0.042263	-0.425186	-0.00755586	0.805436	0.653648	0.992473	11	-0.316933	0.211331	0.164585	-0.731142	0.0972766	0.72838	0.481359	1.10217	11	-0.240659	0.189572	0.233016	-0.612221	0.130903	0.78611	0.542146
Alzheimer's disease || id:ieu-b-2	UBA1066 sp900317515	20.9727	0.954123	3	3	8	-1.30512	0.756225	0.135131	-2.78732	0.177082	0.27114	0.061586	1.19373	8	-0.685563	0.380719	0.0717491	-1.43177	0.060646	0.503806	0.238885	1.06252	8	-0.748472	0.309827	0.0157017	-1.35573	-0.141212	0.473089	0.257759	0.868306	8	-1.04453	0.591976	0.121007	-2.20481	0.11574	0.351856	0.110272	1.1227	8	-0.936457	0.526031	0.118255	-1.96748	0.0945642	0.392014	0.139809
Alzheimer's disease || id:ieu-b-2	POLYAMSYN.PWY..superpathway.of.polyamine.biosynthesis.I	20.3485	0.934876	4	4	7	-0.228824	0.332147	0.521529	-0.879833	0.422185	0.795469	0.414852	1.52529	7	-0.209929	0.10116	0.037966	-0.408203	-0.0116558	0.810642	0.664844	0.988412	7	-0.172814	0.0738559	0.01929	-0.317572	-0.0280564	0.841294	0.727915	0.972334	7	-0.243244	0.147581	0.150407	-0.532504	0.0460152	0.78408	0.587133	1.04709	7	-0.238001	0.152729	0.170168	-0.537349	0.0613472	0.788202	0.584295
Alzheimer's disease || id:ieu-b-2	PWY.4242..pantothenate.and.coenzyme.A.biosynthesis.III	21.9355	0.94754	4	4	11	0.0588828	0.253448	0.821481	-0.437874	0.55564	1.06065	0.645407	1.74306	11	0.171716	0.0795857	0.0309569	0.0157282	0.327704	1.18734	1.01585	1.38778	11	0.130773	0.0579432	0.0240132	0.0172044	0.244342	1.13971	1.01735	1.27678	11	0.18626	0.132809	0.191052	-0.0740468	0.446566	1.20474	0.928628	1.56294	11	0.190582	0.129575	0.172091	-0.0633847	0.444548	1.20995	0.938582
Alzheimer's disease || id:ieu-b-2	PWY.7328..superpathway.of.UDP.glucose.derived.O.antigen.building.blocks.biosynthesis	24.3519	0.964045	3	3	8	-0.0605441	0.319864	0.856113	-0.687478	0.56639	0.941252	0.502843	1.76189	8	-0.157549	0.0827408	0.0568933	-0.319721	0.00462276	0.854235	0.726352	1.00463	8	-0.198148	0.0625825	0.00154453	-0.320809	-0.0754859	0.820249	0.725562	0.927293	8	-0.119611	0.128224	0.381957	-0.370931	0.131708	0.887265	0.690092	1.14078	8	-0.119611	0.122329	0.360754	-0.359376	0.120153	0.887265	0.698112
Alzheimer's disease or family history of Alzheimer's disease || id:ebi-a-GCST90012877	class.Actinobacteria.id.419	25.9706	0.916234	5	5	15	0.357018	0.131179	0.0174589	0.0999078	0.614128	1.42906	1.10507	1.84804	15	0.141016	0.0607698	0.0203141	0.0219073	0.260125	1.15144	1.02215	1.29709	15	0.155513	0.0439906	0.000407547	0.0692918	0.241735	1.16826	1.07175	1.27346	15	0.147085	0.121412	0.245771	-0.0908815	0.385052	1.15845	0.913126	1.46969	15	0.151571	0.131929	0.269854	-0.107009	0.410151	1.16366	0.898517
Alzheimer's disease or family history of Alzheimer's disease || id:ebi-a-GCST90012877	class.Betaproteobacteria.id.2867	21.6674	0.956396	4	4	12	-0.010121	0.192659	0.959139	-0.387732	0.36749	0.98993	0.678594	1.44411	12	-0.206504	0.0706115	0.00344999	-0.344903	-0.0681055	0.813423	0.708289	0.934162	12	-0.151773	0.0540933	0.00501962	-0.257796	-0.0457506	0.859183	0.772753	0.95528	12	-0.221331	0.127837	0.1113	-0.47189	0.029229	0.801452	0.623822	1.02966	12	-0.221331	0.130034	0.116794	-0.476198	0.0335368	0.801452	0.62114
Alzheimer's disease or family history of Alzheimer's disease || id:ebi-a-GCST90012877	class.Deltaproteobacteria.id.3087	21.0573	0.941384	4	4	13	0.199817	0.160562	0.239183	-0.114884	0.514518	1.22118	0.89147	1.67283	13	0.152295	0.0679783	0.0250684	0.0190575	0.285532	1.1645	1.01924	1.33047	13	0.14616	0.0543313	0.00714156	0.0396711	0.25265	1.15738	1.04047	1.28743	13	0.229262	0.114053	0.0674449	0.00571743	0.452807	1.25767	1.00573	1.57272	13	0.181159	0.0964446	0.0848354	-0.00787257	0.37019	1.19861	0.992158
Alzheimer's disease or family history of Alzheimer's disease || id:ebi-a-GCST90012877	family.Desulfovibrionaceae.id.3169	21.6844	0.953253	4	4	10	0.148931	0.158626	0.375268	-0.161975	0.459837	1.16059	0.850462	1.58382	10	0.169683	0.0723426	0.0189992	0.0278915	0.311474	1.18493	1.02828	1.36544	10	0.164563	0.058372	0.00481424	0.0501537	0.278972	1.17888	1.05143	1.32177	10	0.18939	0.10236	0.0973133	-0.0112347	0.390015	1.20851	0.988828	1.477	10	0.166441	0.0963587	0.118184	-0.0224222	0.355304	1.18109	0.977827
Alzheimer's disease or family history of Alzheimer's disease || id:ebi-a-GCST90012877	family.Rikenellaceae.id.967	21.6126	0.949647	4	4	19	0.225136	0.155272	0.165273	-0.0791974	0.52947	1.25249	0.923858	1.69803	19	0.139457	0.0639994	0.0293294	0.0140178	0.264895	1.14965	1.01412	1.30329	19	0.101172	0.0499442	0.0427963	0.00328099	0.199062	1.10647	1.00329	1.22026	19	0.15994	0.1087	0.158454	-0.0531126	0.372993	1.17344	0.948273	1.45207	19	0.147282	0.105747	0.180653	-0.0599818	0.354545	1.15868	0.941782
Alzheimer's disease or family history of Alzheimer's disease || id:ebi-a-GCST90012877	genus.Ruminococcus1.id.11373	21.0549	0.948744	3	3	10	-0.086863	0.156208	0.593369	-0.39303	0.219304	0.916803	0.675008	1.24521	10	-0.138412	0.0757899	0.0678114	-0.28696	0.0101363	0.87074	0.750542	1.01019	10	-0.155007	0.056392	0.00598237	-0.265536	-0.044479	0.856409	0.766795	0.956496	10	-0.156774	0.117455	0.214737	-0.386986	0.0734383	0.854897	0.679101	1.0762	10	-0.149769	0.114434	0.22304	-0.37406	0.0745221	0.860907	0.687935
Alzheimer's disease or family history of Alzheimer's disease || id:ebi-a-GCST90012877	order.Desulfovibrionales.id.3156	21.3278	0.953807	4	4	12	0.169788	0.157026	0.304961	-0.137983	0.477559	1.18505	0.871113	1.61214	12	0.170568	0.0704248	0.0154357	0.0325357	0.308601	1.18598	1.03307	1.36152	12	0.147063	0.055553	0.00811462	0.0381795	0.255947	1.15843	1.03892	1.29168	12	0.210019	0.114313	0.0933171	-0.0140338	0.434073	1.2337	0.986064	1.54353	12	0.180919	0.0979353	0.0917481	-0.0110342	0.372872	1.19832	0.989026
Alzheimer's disease or family history of Alzheimer's disease || id:ebi-a-GCST90012877	Akkermansia muciniphila B	22.6883	0.948269	3	3	20	-0.0327444	0.0407848	0.43253	-0.112683	0.0471938	0.967786	0.893434	1.04833	20	-0.0494951	0.0284789	0.0822179	-0.105314	0.00632344	0.95171	0.900042	1.00634	20	-0.0562997	0.0210477	0.00747597	-0.0975532	-0.0150462	0.945256	0.907054	0.985066	20	-0.0568632	0.0475769	0.246721	-0.150114	0.0363876	0.944723	0.86061	1.03706	20	-0.0480671	0.0453392	0.302361	-0.136932	0.0407978	0.95307	0.87203
Alzheimer's disease or family history of Alzheimer's disease || id:ebi-a-GCST90012877	Bifidobacterium breve	21.9367	0.953229	3	3	14	-0.012092	0.115488	0.918341	-0.238448	0.214264	0.987981	0.78785	1.23895	14	-0.107546	0.068495	0.116386	-0.241796	0.0267045	0.898035	0.785216	1.02706	14	-0.108172	0.0544542	0.0469805	-0.214902	-0.00144172	0.897473	0.80662	0.998559	14	-0.178829	0.134807	0.207487	-0.44305	0.085392	0.836249	0.642075	1.08914	14	-0.143121	0.140397	0.326611	-0.4183	0.132058	0.866649	0.658165
Alzheimer's disease or family history of Alzheimer's disease || id:ebi-a-GCST90012877	Blautia A sp000285855	22.2229	0.958385	4	4	13	0.248428	0.210484	0.262786	-0.16412	0.660977	1.28201	0.84864	1.93668	13	0.233744	0.107069	0.0290277	0.0238882	0.443599	1.26332	1.02418	1.55831	13	0.212562	0.0798311	0.00775291	0.0560929	0.369031	1.23684	1.0577	1.44633	13	0.23988	0.154573	0.146652	-0.0630836	0.542843	1.2711	0.938865	1.72089	13	0.227634	0.143924	0.13972	-0.0544568	0.509724	1.25563	0.946999
Alzheimer's disease or family history of Alzheimer's disease || id:ebi-a-GCST90012877	CAG-145 sp002320005	22.8447	0.960306	3	3	10	-0.267528	0.287756	0.379723	-0.831529	0.296474	0.765269	0.435383	1.34511	10	-0.154079	0.119577	0.197558	-0.38845	0.080291	0.857204	0.678107	1.0836	10	-0.204789	0.0957998	0.0325432	-0.392556	-0.0170211	0.814819	0.675328	0.983123	10	-0.0903949	0.182213	0.631717	-0.447533	0.266743	0.91357	0.639203	1.3057	10	-0.0946922	0.168651	0.588185	-0.425249	0.235864	0.909653	0.653607
Alzheimer's disease or family history of Alzheimer's disease || id:ebi-a-GCST90012877	CAG-274 sp000432155	21.6298	0.955959	3	3	19	0.088732	0.0515857	0.103566	-0.0123759	0.18984	1.09279	0.9877	1.20906	19	0.0372614	0.0300184	0.214499	-0.0215746	0.0960974	1.03796	0.978657	1.10087	19	0.0431243	0.0219325	0.0492722	0.000136618	0.086112	1.04407	1.00014	1.08993	19	0.070243	0.0499548	0.176714	-0.0276685	0.168155	1.07277	0.972711	1.18312	19	0.0373591	0.0442995	0.410111	-0.0494679	0.124186	1.03807	0.951736
Alzheimer's disease or family history of Alzheimer's disease || id:ebi-a-GCST90012877	CAG-884 sp000433875	21.7145	0.955998	3	3	21	0.103609	0.080742	0.214849	-0.054645	0.261864	1.10917	0.946821	1.29935	21	0.0910008	0.0498929	0.0681637	-0.00678927	0.188791	1.09527	0.993234	1.20779	21	0.0889164	0.0349826	0.0110304	0.0203506	0.157482	1.09299	1.02056	1.17056	21	0.127899	0.0909887	0.17517	-0.0504386	0.306237	1.13644	0.950812	1.3583	21	0.114447	0.0764728	0.150121	-0.0354401	0.264333	1.12125	0.965181
Alzheimer's disease or family history of Alzheimer's disease || id:ebi-a-GCST90012877	Intestinimonas massiliensis	22.8699	0.954569	3	3	15	0.301644	0.182915	0.123071	-0.0568706	0.660158	1.35208	0.944716	1.9351	15	0.182487	0.0971033	0.060202	-0.00783511	0.37281	1.2002	0.992196	1.45181	15	0.246976	0.0691095	0.00035199	0.111521	0.38243	1.28015	1.11798	1.46584	15	0.14714	0.173257	0.410025	-0.192444	0.486723	1.15852	0.824941	1.62698	15	0.12837	0.164528	0.448245	-0.194105	0.450845	1.13697	0.823572
Alzheimer's disease or family history of Alzheimer's disease || id:ebi-a-GCST90012877	Prevotella sp002933775	21.7149	0.952954	3	3	14	0.193876	0.143024	0.200207	-0.0864509	0.474202	1.21395	0.917181	1.60673	14	0.140491	0.0623578	0.02426	0.01827	0.262713	1.15084	1.01844	1.30045	14	0.0846992	0.0604865	0.161424	-0.0338543	0.203253	1.08839	0.966712	1.22538	14	0.166037	0.0980015	0.114028	-0.0260457	0.35812	1.18062	0.974291	1.43064	14	0.166037	0.0960054	0.107383	-0.0221334	0.354208	1.18062	0.97811
Alzheimer's disease or family history of Alzheimer's disease || id:ebi-a-GCST90012877	LACTOSECAT.PWY..lactose.and.galactose.degradation.I	26.0785	0.963848	3	3	10	-0.100302	0.129018	0.45928	-0.353177	0.152574	0.904565	0.702453	1.16483	10	-0.0943162	0.0503385	0.0609799	-0.19298	0.00434718	0.909995	0.824499	1.00436	10	-0.0964859	0.0365092	0.00822272	-0.168044	-0.0249279	0.908023	0.845317	0.97538	10	-0.114266	0.0853956	0.213695	-0.281641	0.0531098	0.892021	0.754544	1.05455	10	-0.0794022	0.0689399	0.279097	-0.214524	0.0557201	0.923668	0.806925
Alzheimer's disease or family history of Alzheimer's disease || id:ebi-a-GCST90012877	PENTOSE.P.PWY..pentose.phosphate.pathway	20.9299	0.951545	5	5	10	0.219944	0.204635	0.313803	-0.18114	0.621029	1.24601	0.834319	1.86084	10	0.144595	0.0586669	0.0137133	0.0296084	0.259583	1.15557	1.03005	1.29639	10	0.160975	0.0476405	0.000727595	0.0676001	0.254351	1.17466	1.06994	1.28962	10	0.255004	0.113999	0.052107	0.0315655	0.478442	1.29047	1.03207	1.61356	10	0.251212	0.105887	0.0417411	0.0436732	0.458752	1.28558	1.04464
Alzheimer's disease or family history of Alzheimer's disease || id:ebi-a-GCST90012877	PWY.5188..tetrapyrrole.biosynthesis.I..from.glutamate.	22.3677	0.956914	4	4	11	-0.252664	0.179524	0.192892	-0.604531	0.0992038	0.776729	0.54633	1.10429	11	-0.11174	0.0528509	0.0344934	-0.215328	-0.00815259	0.894276	0.806277	0.991881	11	-0.0808238	0.0374311	0.0308293	-0.154189	-0.00745888	0.922356	0.85711	0.992569	11	-0.116982	0.0759729	0.154635	-0.265889	0.031925	0.889601	0.766524	1.03244	11	-0.115537	0.0791318	0.174965	-0.270635	0.0395612	0.890888	0.762895
Alzheimer's disease or family history of Alzheimer's disease || id:ebi-a-GCST90012877	PWY.7328..superpathway.of.UDP.glucose.derived.O.antigen.building.blocks.biosynthesis	24.3519	0.964045	4	4	8	-0.126038	0.207817	0.566416	-0.533359	0.281282	0.881581	0.586631	1.32483	8	-0.130468	0.0533731	0.0145073	-0.235079	-0.0258567	0.877685	0.790508	0.974475	8	-0.108105	0.0407365	0.00796011	-0.187948	-0.0282612	0.897534	0.828657	0.972134	8	-0.160346	0.0873478	0.109027	-0.331548	0.0108557	0.851849	0.717812	1.01091	8	-0.145076	0.0856875	0.134272	-0.313023	0.0228716	0.864957	0.731233
Cerebrospinal fluid amyloid beta 42 levels	class.Melainabacteria.id.1589	22.0509	0.956916	3	3	10	-0.340061	0.161631	0.0685169	-0.656857	-0.0232642	0.711727	0.518478	0.977004	10	-0.0794937	0.0806824	0.324493	-0.237631	0.0786437	0.923584	0.788493	1.08182	10	-0.164587	0.0580116	0.00455209	-0.278289	-0.0508838	0.848244	0.757078	0.950389	10	-0.0776516	0.10905	0.494464	-0.29139	0.136087	0.925287	0.747224	1.14578	10	-0.0817777	0.106264	0.461275	-0.290056	0.1265	0.921477	0.748222
Cerebrospinal fluid amyloid beta 42 levels	family.Defluviitaleaceae.id.1924	22.1865	0.950579	5	5	11	0.503301	0.211269	0.0410744	0.0892134	0.917389	1.65417	1.09331	2.50275	11	0.173451	0.0883636	0.0496558	0.000257781	0.346643	1.1894	1.00026	1.41431	11	0.137678	0.0640604	0.0316196	0.0121194	0.263236	1.14761	1.01219	1.30113	11	0.203015	0.149679	0.204823	-0.0903556	0.496386	1.22509	0.913606	1.64277	11	0.220211	0.149858	0.172452	-0.0735107	0.513933	1.24634	0.929126
Cerebrospinal fluid amyloid beta 42 levels	family.Pasteurellaceae.id.3689	21.2299	0.950835	3	3	14	0.259079	0.123301	0.0574228	0.0174096	0.500749	1.29574	1.01756	1.64996	14	0.125383	0.0725008	0.0837378	-0.0167188	0.267485	1.13358	0.98342	1.30667	14	0.123179	0.0540828	0.0227508	0.0171763	0.229181	1.13109	1.01732	1.25757	14	0.131664	0.11467	0.271574	-0.0930881	0.356417	1.14073	0.911113	1.4282	14	0.125562	0.109617	0.272666	-0.0892866	0.340411	1.13379	0.914583
Cerebrospinal fluid amyloid beta 42 levels	genus.Methanobrevibacter.id.123	21.3894	0.960853	4	4	6	-0.572569	0.218188	0.0585408	-1.00022	-0.144921	0.564075	0.3678	0.865091	6	-0.208076	0.0766859	0.00666056	-0.35838	-0.0577717	0.812145	0.698807	0.943865	6	-0.152658	0.0674509	0.0236204	-0.284862	-0.0204544	0.858423	0.752118	0.979753	6	-0.241497	0.129982	0.122295	-0.496261	0.0132667	0.785451	0.608803	1.01336	6	-0.241497	0.136751	0.137661	-0.509528	0.0265341	0.785451	0.600779
Cerebrospinal fluid amyloid beta 42 levels	genus.Subdoligranulum.id.2070	21.1219	0.941538	4	4	11	-0.347418	0.323101	0.310237	-0.980697	0.28586	0.70651	0.37505	1.33091	11	-0.309727	0.133675	0.0205027	-0.571729	-0.0477245	0.733647	0.564548	0.953396	11	-0.231322	0.103439	0.0253309	-0.434063	-0.0285821	0.793484	0.647872	0.971823	11	-0.380994	0.223991	0.11979	-0.820016	0.0580286	0.683182	0.440425	1.05975	11	-0.380994	0.232258	0.131959	-0.836219	0.0742316	0.683182	0.433346
Cerebrospinal fluid amyloid beta 42 levels	genus.unknowngenus.id.826	21.2854	0.956136	3	3	14	0.168125	0.193464	0.401882	-0.211065	0.547315	1.18308	0.809721	1.7286	14	0.127247	0.10073	0.206499	-0.0701833	0.324678	1.1357	0.932223	1.38358	14	0.163892	0.0751801	0.0292586	0.0165385	0.311245	1.17809	1.01668	1.36512	14	0.186868	0.135465	0.191024	-0.0786443	0.45238	1.20547	0.924369	1.57205	14	0.107686	0.126953	0.411657	-0.141143	0.356514	1.1137	0.868365
Cerebrospinal fluid amyloid beta 42 levels	order.Pasteurellales.id.3688	21.2299	0.950835	3	3	14	0.259079	0.123301	0.0574228	0.0174096	0.500749	1.29574	1.01756	1.64996	14	0.125383	0.0725008	0.0837378	-0.0167188	0.267485	1.13358	0.98342	1.30667	14	0.123179	0.0540828	0.0227508	0.0171763	0.229181	1.13109	1.01732	1.25757	14	0.131664	0.11467	0.271574	-0.0930881	0.356417	1.14073	0.911113	1.4282	14	0.125562	0.109617	0.272666	-0.0892866	0.340411	1.13379	0.914583
Cerebrospinal fluid amyloid beta 42 levels	phylum.Euryarchaeota.id.55	21.5169	0.956368	3	3	12	-0.538914	0.188032	0.0167812	-0.907457	-0.170371	0.583381	0.403549	0.843352	12	-0.0414213	0.0598742	0.489059	-0.158775	0.075932	0.959425	0.853189	1.07889	12	-0.0868837	0.0427824	0.0422723	-0.170737	-0.00303027	0.916784	0.843043	0.996974	12	-0.0345479	0.0933031	0.718207	-0.217422	0.148326	0.966042	0.80459	1.15989	12	-0.0345479	0.0935459	0.718903	-0.217898	0.148802	0.966042	0.804208
Cerebrospinal fluid amyloid beta 42 levels	POLYAMINSYN3.PWY..superpathway.of.polyamine.biosynthesis.II	21.2759	0.953931	3	3	11	0.0371127	0.177098	0.838678	-0.31	0.384225	1.03781	0.733447	1.46848	11	0.122362	0.0661088	0.0641807	-0.00721098	0.251936	1.13016	0.992815	1.28651	11	0.106569	0.0497722	0.0322633	0.00901541	0.204122	1.11245	1.00906	1.22645	11	0.129191	0.104678	0.245353	-0.0759772	0.33436	1.13791	0.926837	1.39705	11	0.130805	0.104638	0.239733	-0.0742844	0.335895	1.13975	0.928408
Cerebrospinal fluid amyloid beta 42 levels	PWY.5989..stearate.biosynthesis.II..bacteria.and.plants.	22.2361	0.95955	3	3	8	-0.389104	0.300035	0.242316	-0.977173	0.198966	0.677664	0.376374	1.22014	8	-0.195595	0.0998723	0.0501769	-0.391345	0.000154517	0.822345	0.676147	1.00015	8	-0.194165	0.0779585	0.0127521	-0.346964	-0.0413663	0.823522	0.706831	0.959478	8	-0.263789	0.143511	0.108646	-0.545072	0.017493	0.768135	0.5798	1.01765	8	-0.237418	0.136553	0.125655	-0.505062	0.0302252	0.788661	0.603468
Cerebrospinal fluid amyloid beta 42 levels	PWY.7234..inosine.5..phosphate.biosynthesis.III	23.1492	0.95728	3	3	9	0.377866	0.191555	0.0891454	0.00241876	0.753313	1.45917	1.00242	2.12402	9	0.122358	0.0922488	0.184712	-0.0584501	0.303165	1.13016	0.943225	1.35414	9	0.162087	0.0665434	0.0148583	0.0316623	0.292512	1.17596	1.03217	1.33979	9	0.0598307	0.141035	0.682578	-0.216597	0.336259	1.06166	0.805254	1.3997	9	0.29603	0.149195	0.0825125	0.00360827	0.588452	1.34451	1.00361
Cerebrospinal fluid amyloid beta 42 levels	PWY.7371..1.4.dihydroxy.6.naphthoate.biosynthesis.II	21.137	0.942667	4	4	8	-0.573978	0.339456	0.141814	-1.23931	0.0913557	0.563281	0.289584	1.09566	8	-0.204424	0.102613	0.0463503	-0.405546	-0.00330307	0.815116	0.666613	0.996702	8	-0.178495	0.0724847	0.0137962	-0.320566	-0.0364255	0.836528	0.725739	0.96423	8	-0.191165	0.132324	0.191781	-0.450521	0.0681909	0.825996	0.637296	1.07057	8	-0.191165	0.124511	0.16858	-0.435207	0.0528769	0.825996	0.647131
Cerebrospinal fluid amyloid beta 42 levels	PWY.841..superpathway.of.purine.nucleotides.de.novo.biosynthesis.I	21.8047	0.95635	3	3	11	0.0278047	0.27493	0.921662	-0.511059	0.566668	1.02819	0.59986	1.76239	11	0.128367	0.0805812	0.111156	-0.0295717	0.286306	1.13697	0.970861	1.3315	11	0.13501	0.0619206	0.02923	0.0136455	0.256374	1.14455	1.01374	1.29224	11	0.188288	0.125832	0.165441	-0.0583422	0.434919	1.20718	0.943327	1.54484	11	0.166304	0.126475	0.217893	-0.0815872	0.414195	1.18093	0.921652
Cerebrospinal fluid amyloid beta 42 levels	PWY0.1061..superpathway.of.L.alanine.biosynthesis	21.8565	0.956699	3	3	10	0.025858	0.25842	0.922757	-0.480645	0.532361	1.0262	0.618385	1.70295	10	0.10178	0.0737401	0.167507	-0.0427503	0.246311	1.10714	0.958151	1.2793	10	0.133395	0.0562784	0.0177755	0.0230889	0.2437	1.1427	1.02336	1.27596	10	0.0497386	0.11109	0.664928	-0.167997	0.267474	1.051	0.845356	1.30666	10	0.0509958	0.110252	0.654673	-0.165097	0.267089	1.05232	0.847811
Cerebrospinal fluid p-tau levels	class.Bacteroidia.id.912	21.1628	0.952428	3	3	14	0.147578	0.242038	0.553409	-0.326816	0.621973	1.15902	0.721217	1.8626	14	0.259116	0.127063	0.0414236	0.0100717	0.50816	1.29578	1.01012	1.66223	14	0.178228	0.103915	0.0863202	-0.0254449	0.3819	1.1951	0.974876	1.46507	14	0.357396	0.211331	0.114623	-0.0568131	0.771606	1.4296	0.944771	2.16324	14	0.326564	0.181986	0.0960187	-0.0301287	0.683257	1.3862	0.970321
Cerebrospinal fluid p-tau levels	class.Erysipelotrichia.id.2147	22.0433	0.958409	3	3	12	-0.457585	0.401589	0.281079	-1.2447	0.329529	0.63281	0.288027	1.39031	12	-0.215594	0.124592	0.083558	-0.459793	0.0286056	0.806063	0.631414	1.02902	12	-0.242547	0.0919504	0.00834448	-0.42277	-0.0623244	0.784627	0.655229	0.939578	12	-0.209377	0.210414	0.341087	-0.621788	0.203034	0.81109	0.536984	1.22511	12	-0.188479	0.203118	0.373358	-0.586591	0.209633	0.828218	0.55622
Cerebrospinal fluid p-tau levels	family.Erysipelotrichaceae.id.2149	22.0433	0.958409	3	3	12	-0.457585	0.401589	0.281079	-1.2447	0.329529	0.63281	0.288027	1.39031	12	-0.215594	0.124592	0.083558	-0.459793	0.0286056	0.806063	0.631414	1.02902	12	-0.242547	0.0919504	0.00834448	-0.42277	-0.0623244	0.784627	0.655229	0.939578	12	-0.209377	0.210414	0.341087	-0.621788	0.203034	0.81109	0.536984	1.22511	12	-0.188479	0.203118	0.373358	-0.586591	0.209633	0.828218	0.55622
Cerebrospinal fluid p-tau levels	genus.Oxalobacter.id.2978	23.4694	0.95712	4	4	11	-0.0121693	0.222138	0.957509	-0.447559	0.423221	0.987904	0.639186	1.52687	11	-0.130742	0.0659785	0.0475255	-0.26006	-0.00142425	0.877444	0.771005	0.998577	11	-0.112032	0.0476523	0.0187217	-0.20543	-0.0186333	0.894016	0.814297	0.981539	11	-0.145772	0.103086	0.187708	-0.347821	0.0562769	0.864355	0.706226	1.05789	11	-0.149177	0.102568	0.176484	-0.35021	0.0518551	0.861416	0.70454
Cerebrospinal fluid p-tau levels	genus.Parasutterella.id.2892	22.2945	0.957948	4	4	15	0.399993	0.198961	0.0656046	0.0100303	0.789956	1.49181	1.01008	2.2033	15	0.214955	0.0904563	0.0174853	0.0376606	0.392249	1.23981	1.03838	1.48031	15	0.160465	0.0654068	0.0141537	0.0322678	0.288663	1.17406	1.03279	1.33464	15	0.229231	0.14858	0.145172	-0.0619849	0.520448	1.25763	0.939897	1.68278	15	0.232978	0.132633	0.100834	-0.0269835	0.492939	1.26235	0.973377
Cerebrospinal fluid p-tau levels	genus.RuminococcaceaeUCG002.id.11360	21.4159	0.944538	4	4	22	-0.0944845	0.216662	0.667441	-0.519142	0.330173	0.909842	0.595031	1.39121	22	-0.193909	0.0950866	0.0414215	-0.380279	-0.007539	0.823733	0.683671	0.992489	22	-0.146661	0.0694557	0.0347222	-0.282794	-0.0105283	0.863586	0.753675	0.989527	22	-0.198923	0.16295	0.235707	-0.518305	0.120459	0.819613	0.595529	1.12801	22	-0.18559	0.151304	0.233547	-0.482147	0.110966	0.830614	0.617457
Cerebrospinal fluid p-tau levels	genus.unknowngenus.id.1868	22.4764	0.956698	4	4	12	0.293847	0.240891	0.250515	-0.178299	0.765994	1.34158	0.836692	2.15113	12	0.225639	0.100885	0.0253131	0.0279039	0.423373	1.25312	1.0283	1.5271	12	0.173544	0.0791494	0.028335	0.0184115	0.328677	1.18951	1.01858	1.38913	12	0.269595	0.149045	0.0978645	-0.022533	0.561723	1.30943	0.977719	1.75369	12	0.264052	0.12318	0.055255	0.0226203	0.505484	1.3022	1.02288
Cerebrospinal fluid p-tau levels	order.Bacteroidales.id.913	21.1628	0.952428	3	3	14	0.147578	0.242038	0.553409	-0.326816	0.621973	1.15902	0.721217	1.8626	14	0.259116	0.127063	0.0414236	0.0100717	0.50816	1.29578	1.01012	1.66223	14	0.178228	0.103915	0.0863202	-0.0254449	0.3819	1.1951	0.974876	1.46507	14	0.357396	0.211331	0.114623	-0.0568131	0.771606	1.4296	0.944771	2.16324	14	0.326564	0.181986	0.0960187	-0.0301287	0.683257	1.3862	0.970321
Cerebrospinal fluid p-tau levels	order.Erysipelotrichales.id.2148	22.0433	0.958409	3	3	12	-0.457585	0.401589	0.281079	-1.2447	0.329529	0.63281	0.288027	1.39031	12	-0.215594	0.124592	0.083558	-0.459793	0.0286056	0.806063	0.631414	1.02902	12	-0.242547	0.0919504	0.00834448	-0.42277	-0.0623244	0.784627	0.655229	0.939578	12	-0.209377	0.210414	0.341087	-0.621788	0.203034	0.81109	0.536984	1.22511	12	-0.188479	0.203118	0.373358	-0.586591	0.209633	0.828218	0.55622
Cerebrospinal fluid p-tau levels	phylum.Actinobacteria.id.400	23.9726	0.944518	3	3	15	-0.179369	0.341148	0.607893	-0.848019	0.489281	0.835797	0.428262	1.63114	15	-0.184391	0.112001	0.0996958	-0.403914	0.0351314	0.83161	0.667702	1.03576	15	-0.166661	0.0838067	0.0467416	-0.330922	-0.00239971	0.846487	0.718261	0.997603	15	-0.178522	0.172481	0.318206	-0.516585	0.159541	0.836505	0.596554	1.17297	15	-0.16329	0.147087	0.285633	-0.451581	0.125	0.849344	0.636621
Cerebrospinal fluid p-tau levels	Bifidobacterium adolescentis	25.0877	0.962112	3	3	19	-0.216897	0.118888	0.0857207	-0.449918	0.0161231	0.805013	0.63768	1.01625	19	-0.0802282	0.054736	0.142722	-0.187511	0.0270544	0.922906	0.82902	1.02742	19	-0.081108	0.0405901	0.0456924	-0.160664	-0.00155149	0.922094	0.851578	0.99845	19	-0.135674	0.0952493	0.171436	-0.322362	0.0510149	0.873128	0.724436	1.05234	19	-0.0799134	0.0670272	0.248644	-0.211287	0.0514599	0.923196	0.809542
Cerebrospinal fluid p-tau levels	Blautia sp000436935	21.5598	0.942962	3	3	25	0.161217	0.09168	0.0919668	-0.0184754	0.34091	1.17494	0.981694	1.40623	25	0.102547	0.0655177	0.117541	-0.0258679	0.230962	1.10799	0.974464	1.25981	25	0.122758	0.0486744	0.0116681	0.0273562	0.21816	1.13061	1.02773	1.24379	25	0.119287	0.117516	0.320196	-0.111044	0.349619	1.12669	0.894899	1.41853	25	0.109088	0.107589	0.320728	-0.101787	0.319963	1.11526	0.903222
Cerebrospinal fluid p-tau levels	Coprobacillus cateniformis	22.9056	0.956872	3	3	22	0.19229	0.137795	0.178173	-0.0777873	0.462367	1.21202	0.925161	1.58783	22	0.15387	0.0953254	0.106495	-0.0329682	0.340708	1.16634	0.967569	1.40594	22	0.134278	0.0655755	0.0405902	0.00575045	0.262806	1.14371	1.00577	1.30057	22	0.273773	0.160662	0.10313	-0.0411253	0.588671	1.31492	0.959709	1.80159	22	0.246986	0.154633	0.125152	-0.0560946	0.550066	1.28016	0.94545
Cerebrospinal fluid p-tau levels	Faecalicatena sp001517425	21.6828	0.95421	3	3	20	-0.0900823	0.302429	0.769219	-0.682844	0.502679	0.913856	0.505178	1.65314	20	-0.217822	0.16623	0.190073	-0.543632	0.107989	0.804269	0.580635	1.11404	20	-0.245055	0.116515	0.0354475	-0.473424	-0.016686	0.782661	0.622866	0.983452	20	-0.222699	0.286122	0.445955	-0.783498	0.3381	0.800355	0.456805	1.40228	20	-0.183103	0.244614	0.463301	-0.662546	0.29634	0.832682	0.515537
Cerebrospinal fluid p-tau levels	Kandleria vitulina	22.2978	0.946993	5	5	15	0.555411	0.174837	0.00728684	0.21273	0.898093	1.74266	1.23705	2.45492	15	0.310506	0.125776	0.0135593	0.0639859	0.557026	1.36412	1.06608	1.74547	15	0.171375	0.098137	0.0807617	-0.0209735	0.363723	1.18694	0.979245	1.43868	15	0.334564	0.207744	0.129606	-0.0726139	0.741741	1.39733	0.92996	2.09959	15	0.351756	0.14916	0.0334331	0.0594034	0.644109	1.42156	1.0612
Cerebrospinal fluid p-tau levels	UBA1446 sp002329245	21.1607	0.955704	3	3	14	0.25535	0.393872	0.528998	-0.51664	1.02734	1.29091	0.596521	2.79362	14	0.264173	0.193835	0.172923	-0.115745	0.64409	1.30235	0.890703	1.90425	14	0.318489	0.144302	0.0273067	0.0356577	0.60132	1.37505	1.0363	1.82452	14	0.360975	0.293184	0.240049	-0.213666	0.935615	1.43473	0.807618	2.54878	14	0.396003	0.310064	0.223884	-0.211723	1.00373	1.48587	0.809189
Cerebrospinal fluid p-tau levels	UCG-010 sp003150215	22.5835	0.958106	3	3	13	0.336108	0.137089	0.0321458	0.0674137	0.604803	1.39949	1.06974	1.83089	13	0.142212	0.0981292	0.147273	-0.0501214	0.334545	1.15282	0.951114	1.3973	13	0.151739	0.0689778	0.0278193	0.0165426	0.286936	1.16386	1.01668	1.33234	13	0.0573427	0.138029	0.685152	-0.213194	0.327879	1.05902	0.807999	1.38802	13	0.118653	0.118849	0.337814	-0.11429	0.351597	1.12598	0.891999
Cerebrospinal fluid p-tau levels	GLCMANNANAUT.PWY..superpathway.of.N.acetylglucosamine..N.acetylmannosamine.and.N.acetylneuraminate.degradation	22.7545	0.960986	4	4	8	0.533088	0.271883	0.0975964	0.00019843	1.06598	1.70419	1.0002	2.90368	8	0.183307	0.092787	0.0482037	0.00144451	0.36517	1.20118	1.00145	1.44076	8	0.151293	0.0727335	0.0375161	0.0087355	0.293851	1.16334	1.00877	1.34158	8	0.190037	0.143724	0.227654	-0.091662	0.471736	1.20929	0.912414	1.60277	8	0.187801	0.134186	0.204368	-0.0752034	0.450806	1.20659	0.927555
Cerebrospinal fluid p-tau levels	PWY0.1061..superpathway.of.L.alanine.biosynthesis	21.8565	0.956699	5	4	10	-0.344617	0.262083	0.224977	-0.858299	0.169065	0.708491	0.423882	1.1842	10	-0.15975	0.0743032	0.0315568	-0.305385	-0.0141161	0.852356	0.73684	0.985983	10	-0.179103	0.0571468	0.00172384	-0.291111	-0.0670958	0.836019	0.747433	0.935106	10	-0.322133	0.12797	0.0329164	-0.572955	-0.0713124	0.724601	0.563857	0.931171	10	-0.126754	0.115084	0.299302	-0.352319	0.0988103	0.88095	0.703056
Alzheimer's disease || id:ieu-b-2	CD4-CD8- T cell %leukocyte || id:ebi-a-GCST90001613	40.3229	0.837754	3	3	3	-0.117805	0.169933	0.614094	-0.450873	0.215262	0.888869	0.637072	1.24019	3	-0.104234	0.0576428	0.0705649	-0.217214	0.00874631	0.901015	0.804758	1.00878	3	-0.108546	0.0520731	0.0371158	-0.210609	-0.0064825	0.897138	0.810091	0.993538	3	-0.0848319	0.07178	0.358753	-0.225521	0.0558569	0.918667	0.798101	1.05745	3	-0.129826	0.0710413	0.209151	-0.269067	0.00941524	0.878248	0.764092
Alzheimer's disease || id:ieu-b-2	CD19 on IgD+ CD24+ B cell || id:ebi-a-GCST90001724	36.7202	0.944547	3	3	3	0.139795	0.146473	0.514849	-0.147293	0.426882	1.15004	0.863041	1.53247	3	0.171763	0.0872261	0.0489341	0.000799461	0.342726	1.1874	1.0008	1.40878	3	0.170161	0.0702703	0.0154555	0.0324316	0.307891	1.1855	1.03296	1.36055	3	0.215507	0.110883	0.191407	-0.00182397	0.432837	1.24049	0.998178	1.54163	3	0.18803	0.093131	0.180944	0.00549329	0.370567	1.20687	1.00551
Alzheimer's disease || id:ieu-b-2	FSC-A on myeloid Dendritic Cell || id:ebi-a-GCST90001963	84.4027	0.99204	3	3	3	-0.123796	0.53368	0.854891	-1.16981	0.922217	0.88356	0.310426	2.51486	3	-0.0975098	0.0403414	0.0156439	-0.176579	-0.0184408	0.907093	0.838133	0.981728	3	-0.0784287	0.037145	0.0347362	-0.151233	-0.00562449	0.924568	0.859647	0.994391	3	-0.0979337	0.0545737	0.214582	-0.204898	0.00903071	0.906709	0.81473	1.00907	3	-0.0976726	0.0431131	0.151712	-0.182174	-0.013171	0.906946	0.833456
Alzheimer's disease || id:ieu-b-2	FSC-A on plasmacytoid Dendritic Cell || id:ebi-a-GCST90001964	33.3217	0.978271	4	4	3	-0.631697	0.334393	0.309943	-1.28711	0.0237144	0.531689	0.276068	1.024	3	-0.264116	0.0917267	0.00398457	-0.443901	-0.0843318	0.767884	0.641529	0.919126	3	-0.291607	0.0747268	9.52794e-05	-0.438071	-0.145142	0.747062	0.64528	0.864899	3	-0.264999	0.103678	0.125005	-0.468209	-0.0617898	0.767206	0.626123	0.940081	3	-0.260142	0.0888973	0.0996301	-0.434381	-0.0859031	0.770942	0.647666
Alzheimer's disease || id:ieu-b-2	CD8 on Central Memory CD8+ T cell || id:ebi-a-GCST90002054	78.6349	0.991034	3	3	3	0.0829452	0.127245	0.63224	-0.166456	0.332346	1.08648	0.84666	1.39424	3	0.0849261	0.0375	0.0235314	0.0114261	0.158426	1.08864	1.01149	1.17167	3	0.0778327	0.035073	0.0264758	0.00908955	0.146576	1.08094	1.00913	1.15786	3	0.0915226	0.0508173	0.213498	-0.0080794	0.191125	1.09584	0.991953	1.21061	3	0.0876716	0.0428325	0.177275	0.00371993	0.171623	1.09163	1.00373
Alzheimer's disease || id:ieu-b-2	HLA DR on myeloid Dendritic Cell || id:ebi-a-GCST90002104	174.412	0.995401	6	6	5	-0.141505	0.0440704	0.0489234	-0.227883	-0.0551268	0.868051	0.796217	0.946365	5	-0.0732426	0.022094	0.000916261	-0.116547	-0.0299385	0.929375	0.889988	0.970505	5	-0.0685422	0.02247	0.00228548	-0.112583	-0.024501	0.933754	0.893523	0.975797	5	-0.0641018	0.0355507	0.14571	-0.133781	0.0055775	0.937909	0.874781	1.00559	5	-0.084872	0.0246325	0.0261611	-0.133152	-0.0365924	0.91863	0.875332
Alzheimer's disease || id:ieu-b-2	HLA DR on Dendritic Cell || id:ebi-a-GCST90002106	176.944	0.995102	6	6	6	-0.0972916	0.0290177	0.0284938	-0.154166	-0.0404168	0.907291	0.857129	0.960389	6	-0.0705524	0.0172248	4.20392e-05	-0.104313	-0.0367918	0.931879	0.900943	0.963877	6	-0.063147	0.01585	6.7754e-05	-0.094213	-0.032081	0.938805	0.910089	0.968428	6	-0.0636866	0.0342024	0.12165	-0.130723	0.00335011	0.938299	0.877461	1.00336	6	-0.0736756	0.0187579	0.0110957	-0.110441	-0.0369102	0.928973	0.895439
Alzheimer's disease || id:ieu-b-2	Programmed cell death 1 ligand 2 || id:prot-a-2215	109.633	0.993847	4	4	3	-0.134678	0.111619	0.440573	-0.353452	0.0840963	0.873997	0.70226	1.08773	3	-0.0876745	0.0380163	0.0210975	-0.162186	-0.0131626	0.916059	0.850283	0.986924	3	-0.0903019	0.0343261	0.00852072	-0.157581	-0.0230228	0.913655	0.854208	0.97724	3	-0.0814342	0.0532876	0.266051	-0.185878	0.0230095	0.921793	0.830375	1.02328	3	-0.0872019	0.0420118	0.173587	-0.169545	-0.00485879	0.916492	0.844049
Alzheimer's disease || id:ieu-b-2	Cation-independent mannose-6-phosphate receptor || id:prot-a-1445	161.072	0.988175	4	4	6	-0.0214307	0.0489061	0.683866	-0.117287	0.0744252	0.978797	0.88933	1.07726	6	-0.0555181	0.0233505	0.0174258	-0.101285	-0.00975114	0.945995	0.903675	0.990296	6	-0.0522671	0.021624	0.0156455	-0.0946502	-0.00988398	0.949075	0.909691	0.990165	6	-0.0881691	0.0499012	0.1375	-0.185975	0.00963726	0.915606	0.830294	1.00968	6	-0.0549714	0.0241845	0.0721675	-0.102373	-0.0075697	0.946512	0.902693
Alzheimer's disease || id:ieu-b-2	Potassium voltage-gated channel subfamily E member 2 || id:prot-a-1610	399.962	0.997318	3	3	3	-0.115145	0.0605413	0.308163	-0.233806	0.00351598	0.891237	0.791515	1.00352	3	-0.0788003	0.0297896	0.00816346	-0.137188	-0.0204128	0.924224	0.871806	0.979794	3	-0.0765061	0.0290011	0.00833855	-0.133348	-0.019664	0.926347	0.87516	0.980528	3	-0.0579995	0.0532713	0.389972	-0.162411	0.0464122	0.94365	0.850092	1.04751	3	-0.0810758	0.0321744	0.127948	-0.144138	-0.0180141	0.922124	0.865769
Alzheimer's disease || id:ieu-b-2	Neutrophil collagenase || id:prot-a-1920	396.083	0.998014	4	4	4	0.0486337	0.025539	0.197174	-0.00142262	0.0986901	1.04984	0.998578	1.10372	4	0.0405766	0.0171003	0.0176514	0.00705988	0.0740932	1.04141	1.00708	1.07691	4	0.0412527	0.0165626	0.0127487	0.00879001	0.0737155	1.04212	1.00883	1.0765	4	0.0325182	0.0256912	0.294973	-0.0178367	0.082873	1.03305	0.982321	1.0864	4	0.0408536	0.019128	0.122338	0.00336267	0.0783445	1.0417	1.00337
Alzheimer's disease || id:ieu-b-2	Average diameter for VLDL particles || id:ebi-a-GCST90093002	127.653	0.992194	4	4	60	0.151952	0.0829746	0.0721929	-0.0106786	0.314582	1.1641	0.989378	1.36969	60	0.148036	0.06984	0.0340364	0.0111493	0.284922	1.15955	1.01121	1.32966	60	0.0868404	0.0494834	0.0792695	-0.010147	0.183828	1.09072	0.989904	1.20181	60	0.168002	0.13446	0.216432	-0.0955398	0.431544	1.18294	0.908882	1.53963	60	0.175962	0.0809301	0.0337096	0.0173389	0.334585	1.19239	1.01749
Alzheimer's disease || id:ieu-b-2	Citrate levels || id:ebi-a-GCST90092813	137.013	0.992887	3	3	31	-0.144228	0.0975906	0.150218	-0.335505	0.0470497	0.865691	0.714977	1.04817	31	-0.110732	0.0743556	0.13643	-0.256469	0.0350052	0.895179	0.773779	1.03563	31	-0.117783	0.0562882	0.036394	-0.228108	-0.00745808	0.888889	0.796038	0.99257	31	-0.201986	0.12895	0.127746	-0.454728	0.0507562	0.817106	0.63462	1.05207	31	-0.138442	0.0804036	0.0953958	-0.296033	0.0191488	0.870714	0.743763
Alzheimer's disease || id:ieu-b-2	Glutamine levels || id:ebi-a-GCST90092818	151.515	0.99361	7	6	31	-0.227207	0.0826056	0.0101429	-0.389114	-0.0652998	0.796756	0.677657	0.936787	31	-0.193208	0.0664009	0.00361754	-0.323353	-0.0630621	0.824311	0.723718	0.938885	31	-0.157604	0.0572098	0.00587198	-0.269735	-0.045473	0.854188	0.763582	0.955545	31	-0.357616	0.13058	0.010278	-0.613552	-0.10168	0.699341	0.541424	0.903318	31	-0.18595	0.0591018	0.0037181	-0.301789	-0.0701102	0.830315	0.739494
Alzheimer's disease || id:ieu-b-2	Glycoprotein acetyls levels || id:ebi-a-GCST90092821	102.619	0.990356	3	3	50	0.131984	0.0940209	0.166824	-0.0522971	0.316265	1.14109	0.949047	1.37199	50	0.154913	0.0755299	0.0402653	0.0068745	0.302952	1.16756	1.0069	1.35385	50	0.0978075	0.0551968	0.0763979	-0.0103781	0.205993	1.10275	0.989676	1.22874	50	0.190568	0.15426	0.222586	-0.111783	0.492918	1.20994	0.894238	1.63709	50	0.190568	0.072587	0.0115142	0.0482969	0.332838	1.20994	1.04948
Alzheimer's disease || id:ieu-b-2	Isoleucine levels || id:ebi-a-GCST90092843	95.7932	0.990567	4	4	9	0.163712	0.415284	0.705155	-0.650245	0.977669	1.17788	0.521918	2.65825	9	0.316802	0.161307	0.0495341	0.000639659	0.632965	1.37273	1.00064	1.88319	9	0.396794	0.137427	0.00388568	0.127436	0.666151	1.48705	1.13591	1.94673	9	0.554775	0.245503	0.0537439	0.073588	1.03596	1.74155	1.07636	2.81781	9	0.351689	0.182733	0.0904704	-0.00646756	0.709846	1.42147	0.993553
Alzheimer's disease or family history of Alzheimer's disease || id:ebi-a-GCST90012877	Secreting CD4 regulatory T cell %CD4 regulatory T cell || id:ebi-a-GCST90001493	96.1038	0.990087	3	3	6	-0.0247695	0.0123394	0.115145	-0.0489547	-0.000584389	0.975535	0.952224	0.999416	6	-0.0215901	0.0109732	0.049122	-0.0430976	-8.26455e-05	0.978641	0.957818	0.999917	6	-0.0201719	0.00943237	0.0324691	-0.0386594	-0.0016845	0.98003	0.962078	0.998317	6	-0.0129819	0.0171942	0.484263	-0.0466825	0.0207186	0.987102	0.95439	1.02093	6	-0.0217904	0.0103372	0.0888505	-0.0420512	-0.00152957	0.978445	0.958821
Alzheimer's disease or family history of Alzheimer's disease || id:ebi-a-GCST90012877	Activated &amp; resting CD4 regulatory T cell %CD4 regulatory T cell || id:ebi-a-GCST90001499	96.3088	0.990108	3	3	6	0.0242488	0.0121081	0.115761	0.000516847	0.0479807	1.02455	1.00052	1.04915	6	0.0212113	0.0107523	0.0485272	0.000136791	0.0422859	1.02144	1.00014	1.04319	6	0.0198848	0.00929964	0.0324977	0.00165752	0.0381121	1.02008	1.00166	1.03885	6	0.012322	0.018032	0.524762	-0.0230206	0.0476647	1.0124	0.977242	1.04882	6	0.021654	0.0102234	0.0877191	0.00161608	0.0416918	1.02189	1.00162
Alzheimer's disease or family history of Alzheimer's disease || id:ebi-a-GCST90012877	Activated &amp; secreting CD4 regulatory T cell %CD4+ T cell || id:ebi-a-GCST90001503	52.7971	0.984207	3	3	6	-0.0216	0.0117675	0.140319	-0.0446644	0.00146434	0.978632	0.956318	1.00147	6	-0.0208346	0.0120831	0.0846584	-0.0445175	0.00284831	0.979381	0.956459	1.00285	6	-0.0290023	0.00931302	0.00184468	-0.0472558	-0.0107487	0.971414	0.953843	0.989309	6	-0.0195161	0.0145344	0.237086	-0.0480036	0.00897142	0.980673	0.95313	1.00901	6	-0.0224143	0.0109454	0.0959073	-0.0438673	-0.000961353	0.977835	0.957081
Alzheimer's disease or family history of Alzheimer's disease || id:ebi-a-GCST90012877	CD25++ CD45RA- CD4 not regulatory T cell %T cell || id:ebi-a-GCST90001512	61.2279	0.985769	4	4	3	-0.0280307	0.0400038	0.6109	-0.106438	0.0503768	0.972358	0.899031	1.05167	3	-0.0463457	0.017144	0.00686516	-0.079948	-0.0127434	0.954712	0.923164	0.987337	3	-0.0420153	0.0144663	0.00367999	-0.0703692	-0.0136614	0.958855	0.93205	0.986431	3	-0.0525176	0.0212479	0.132034	-0.0941635	-0.0108718	0.948838	0.910134	0.989187	3	-0.0521468	0.0200806	0.121783	-0.0915049	-0.0127888	0.949189	0.912557
Alzheimer's disease or family history of Alzheimer's disease || id:ebi-a-GCST90012877	Basophil %CD33dim HLA DR- CD66b- || id:ebi-a-GCST90001533	91.1018	0.988241	4	4	3	0.200325	0.0571528	0.176927	0.0883057	0.312345	1.2218	1.09232	1.36663	3	0.0941423	0.0198856	2.19915e-06	0.0551666	0.133118	1.09872	1.05672	1.14238	3	0.090433	0.0289157	0.00176317	0.0337583	0.147108	1.09465	1.03433	1.15848	3	0.0595635	0.049251	0.350075	-0.0369683	0.156095	1.06137	0.963707	1.16894	3	0.107231	0.0213267	0.0373533	0.0654305	0.149031	1.11319	1.06762
Alzheimer's disease or family history of Alzheimer's disease || id:ebi-a-GCST90012877	Terminally Differentiated CD4+ T cell %CD4+ T cell || id:ebi-a-GCST90001546	50.5961	0.981036	3	3	5	0.0769542	0.0557091	0.261074	-0.0322356	0.186144	1.07999	0.968278	1.2046	5	0.065667	0.0300349	0.0287896	0.00679855	0.124535	1.06787	1.00682	1.13262	5	0.0678052	0.0273064	0.0130235	0.0142847	0.121326	1.07016	1.01439	1.12899	5	0.0689643	0.0495445	0.236335	-0.028143	0.166072	1.0714	0.972249	1.18066	5	0.0652415	0.0336538	0.124576	-0.000719822	0.131203	1.06742	0.99928
Alzheimer's disease or family history of Alzheimer's disease || id:ebi-a-GCST90012877	HLA DR+ T cell%lymphocyte || id:ebi-a-GCST90001620	92.1892	0.986334	4	4	5	-0.0775731	0.0451962	0.1846	-0.166158	0.0110115	0.925359	0.846913	1.01107	5	-0.0435745	0.0210419	0.0383736	-0.0848167	-0.00233231	0.957361	0.918681	0.99767	5	-0.0397801	0.0182276	0.0290793	-0.0755062	-0.00405399	0.961001	0.927274	0.995954	5	-0.0446681	0.0303765	0.215385	-0.104206	0.0148699	0.956315	0.90104	1.01498	5	-0.0423401	0.0196683	0.0976844	-0.08089	-0.00379024	0.958544	0.922295
Alzheimer's disease or family history of Alzheimer's disease || id:ebi-a-GCST90012877	HLA DR+ CD8+ T cell Absolute Count || id:ebi-a-GCST90001627	92.9025	0.988692	3	3	4	-0.07752	0.0505158	0.264645	-0.176531	0.021491	0.925409	0.838173	1.02172	4	-0.0483319	0.0232449	0.037595	-0.093892	-0.00277179	0.952818	0.910381	0.997232	4	-0.0418649	0.0202981	0.0391592	-0.0816491	-0.00208075	0.958999	0.921595	0.997921	4	-0.0413935	0.033467	0.30414	-0.106989	0.0242018	0.959451	0.898536	1.0245	4	-0.0486466	0.0237399	0.132872	-0.0951768	-0.00211645	0.952518	0.909212
Alzheimer's disease or family history of Alzheimer's disease || id:ebi-a-GCST90012877	HLA DR+ CD8+ T cell %lymphocyte || id:ebi-a-GCST90001629	122.586	0.992662	4	4	3	-0.0291591	0.0701348	0.749161	-0.166623	0.108305	0.971262	0.846518	1.11439	3	-0.0494015	0.022233	0.0262837	-0.0929781	-0.0058249	0.951799	0.911213	0.994192	3	-0.0474283	0.0211212	0.0247344	-0.0888259	-0.00603066	0.953679	0.915005	0.993987	3	-0.0618398	0.0318407	0.191607	-0.124248	0.000567864	0.940033	0.883161	1.00057	3	-0.0490632	0.0239021	0.176521	-0.0959113	-0.002215	0.952121	0.908545
Alzheimer's disease or family history of Alzheimer's disease || id:ebi-a-GCST90012877	CD28- CD8+ T cell %CD8+ T cell || id:ebi-a-GCST90001686	33.5411	0.360794	4	4	3	0.179671	0.222894	0.568093	-0.257201	0.616543	1.19682	0.773212	1.85251	3	0.114184	0.0500903	0.0226332	0.0160074	0.212361	1.12096	1.01614	1.23659	3	0.13139	0.0411433	0.00140574	0.050749	0.212031	1.14041	1.05206	1.23619	3	0.112993	0.0583419	0.192391	-0.00135685	0.227343	1.11962	0.998644	1.25526	3	0.112993	0.0533456	0.168335	0.00843574	0.217551	1.11962	1.00847
Alzheimer's disease or family history of Alzheimer's disease || id:ebi-a-GCST90012877	IgD on IgD+ CD24- B cell || id:ebi-a-GCST90001821	49.0854	0.983711	3	3	3	0.159075	0.352416	0.730071	-0.53166	0.84981	1.17243	0.587628	2.3392	3	0.083317	0.0391517	0.0333325	0.00657967	0.160054	1.08689	1.0066	1.17357	3	0.0821168	0.0320707	0.0104524	0.0192582	0.144975	1.08558	1.01944	1.15601	3	0.0947032	0.0488641	0.192195	-0.00107052	0.190477	1.09933	0.99893	1.20983	3	0.0873751	0.0475647	0.207617	-0.00585175	0.180602	1.09131	0.994165
Alzheimer's disease or family history of Alzheimer's disease || id:ebi-a-GCST90012877	IgD on IgD+ CD38dim B cell || id:ebi-a-GCST90001825	50.526	0.984002	3	3	3	0.130133	0.297108	0.737186	-0.4522	0.712465	1.13898	0.636227	2.03901	3	0.0789775	0.0382168	0.038775	0.00407264	0.153882	1.08218	1.00408	1.16635	3	0.0798521	0.0314161	0.0110298	0.0182764	0.141428	1.08313	1.01844	1.15192	3	0.0823767	0.0477587	0.226695	-0.0112302	0.175984	1.08586	0.988833	1.19242	3	0.0794795	0.0453674	0.221887	-0.00944051	0.1684	1.08272	0.990604
Alzheimer's disease or family history of Alzheimer's disease || id:ebi-a-GCST90012877	CD3 on Effector Memory CD8+ T cell || id:ebi-a-GCST90001839	72.4855	0.970302	3	3	3	-0.0859873	0.10075	0.550225	-0.283458	0.111483	0.917606	0.753175	1.11793	3	-0.0525342	0.0246344	0.0329611	-0.100818	-0.00425084	0.948822	0.904098	0.995758	3	-0.0515616	0.0231812	0.0261295	-0.0969968	-0.00612638	0.949745	0.907559	0.993892	3	-0.0918551	0.0403582	0.150615	-0.170957	-0.012753	0.912237	0.842858	0.987328	3	-0.0307039	0.0276434	0.382334	-0.0848849	0.0234771	0.969763	0.918618
Alzheimer's disease or family history of Alzheimer's disease || id:ebi-a-GCST90012877	FSC-A on plasmacytoid Dendritic Cell || id:ebi-a-GCST90001964	33.3217	0.978271	4	4	3	-0.0829036	0.197879	0.747425	-0.470747	0.30494	0.92044	0.624535	1.35654	3	-0.126367	0.0540241	0.019331	-0.232254	-0.0204798	0.881291	0.792745	0.979728	3	-0.12553	0.0451086	0.00538859	-0.213943	-0.037117	0.882029	0.807395	0.963563	3	-0.156402	0.0657855	0.140558	-0.285342	-0.0274629	0.855215	0.751757	0.972911	3	-0.149528	0.0578053	0.122569	-0.262827	-0.0362297	0.861114	0.768875
Alzheimer's disease or family history of Alzheimer's disease || id:ebi-a-GCST90012877	CD4 on CD4+ T cell || id:ebi-a-GCST90002022	53.5392	0.98739	3	3	3	0.0956594	0.0774649	0.433339	-0.0561718	0.247491	1.10038	0.945377	1.28081	3	0.0487603	0.0236534	0.0392603	0.00239961	0.095121	1.04997	1.0024	1.09979	3	0.0471336	0.0211843	0.0260859	0.00561238	0.0886549	1.04826	1.00563	1.0927	3	0.0449687	0.0296993	0.26919	-0.0132418	0.103179	1.046	0.986845	1.10869	3	0.0512395	0.0256938	0.18429	0.000879574	0.101599	1.05257	1.00088
Alzheimer's disease or family history of Alzheimer's disease || id:ebi-a-GCST90012877	SSC-A on CD4+ T cell || id:ebi-a-GCST90002081	41.3188	0.979625	4	4	4	0.442047	0.63506	0.558396	-0.80267	1.68676	1.55589	0.448131	5.40197	4	0.135153	0.045758	0.0031405	0.045467	0.224838	1.14471	1.04652	1.25212	4	0.110339	0.0364142	0.00244464	0.0389673	0.181711	1.11666	1.03974	1.19927	4	0.130753	0.0746293	0.178061	-0.0155208	0.277026	1.13969	0.984599	1.3192	4	0.151216	0.052432	0.0633203	0.0484489	0.253982	1.16325	1.04964
Alzheimer's disease or family history of Alzheimer's disease || id:ebi-a-GCST90012877	CD11c on granulocyte || id:ebi-a-GCST90002090	66.5735	0.988149	3	3	4	0.0500635	0.076514	0.580101	-0.0999041	0.200031	1.05134	0.904924	1.22144	4	0.0575334	0.0289649	0.046998	0.000762308	0.114305	1.05922	1.00076	1.12109	4	0.0533535	0.0238456	0.0252565	0.00661613	0.100091	1.0548	1.00664	1.10527	4	0.0548425	0.0403957	0.267678	-0.0243331	0.134018	1.05637	0.975961	1.14341	4	0.0505443	0.0338585	0.232316	-0.0158182	0.116907	1.05184	0.984306
Alzheimer's disease or family history of Alzheimer's disease || id:ebi-a-GCST90012877	Interleukin-6 receptor subunit beta || id:prot-a-1542	58.6122	0.984124	3	3	4	0.10644	0.0755594	0.294277	-0.0416562	0.254537	1.11231	0.959199	1.28986	4	0.0491164	0.0294897	0.0958041	-0.00868339	0.106916	1.05034	0.991354	1.11284	4	0.0599113	0.0247461	0.015476	0.011409	0.108414	1.06174	1.01147	1.11451	4	0.0416989	0.0405793	0.37975	-0.0378365	0.121234	1.04258	0.96287	1.12889	4	0.0404364	0.0378488	0.363688	-0.0337474	0.11462	1.04127	0.966816
Alzheimer's disease or family history of Alzheimer's disease || id:ebi-a-GCST90012877	Neutrophil-activating peptide 2 || id:prot-a-2337	45.1258	0	4	4	3	-0.746992	0.308048	0.249006	-1.35077	-0.143218	0.473789	0.259041	0.866566	3	-0.0998037	0.0443225	0.0243374	-0.186676	-0.0129316	0.905015	0.829713	0.987152	3	-0.115205	0.0492675	0.0193686	-0.211769	-0.0186408	0.891183	0.809151	0.981532	3	-0.065797	0.0629977	0.405923	-0.189273	0.0576785	0.936321	0.827561	1.05937	3	-0.0796419	0.0641985	0.340557	-0.205471	0.0461873	0.923447	0.814264
Alzheimer's disease or family history of Alzheimer's disease || id:ebi-a-GCST90012877	C-C motif chemokine 25 || id:prot-a-403	161.939	0.990301	3	3	4	-0.0451841	0.0233248	0.192329	-0.0909007	0.000532513	0.955822	0.913108	1.00053	4	-0.0369585	0.0170817	0.0304927	-0.0704386	-0.00347836	0.963716	0.931985	0.996528	4	-0.0314187	0.0159773	0.0492455	-0.0627341	-0.00010322	0.96907	0.939193	0.999897	4	-0.0392167	0.0332086	0.322733	-0.104306	0.0258722	0.961542	0.90095	1.02621	4	-0.0396167	0.0179485	0.114395	-0.0747957	-0.00443775	0.961158	0.927933
Alzheimer's disease or family history of Alzheimer's disease || id:ebi-a-GCST90012877	Cation-independent mannose-6-phosphate receptor || id:prot-a-1445	142.339	0.991657	4	4	7	-0.0282737	0.0230488	0.274548	-0.0734493	0.0169019	0.972122	0.929183	1.01705	7	-0.0295669	0.0150366	0.0492609	-0.0590386	-9.51332e-05	0.970866	0.94267	0.999905	7	-0.028262	0.01337	0.0345297	-0.0544673	-0.00205673	0.972134	0.946989	0.997945	7	-0.0241089	0.0274637	0.413794	-0.0779378	0.02972	0.976179	0.925022	1.03017	7	-0.0291845	0.0152951	0.104984	-0.0591628	0.000793771	0.971237	0.942553
Alzheimer's disease or family history of Alzheimer's disease || id:ebi-a-GCST90012877	Potassium voltage-gated channel subfamily E member 2 || id:prot-a-1610	399.962	0.997318	3	3	3	-0.0950863	0.0349747	0.224384	-0.163637	-0.0265359	0.909294	0.84905	0.973813	3	-0.0573876	0.0153297	0.000181434	-0.0874339	-0.0273414	0.944228	0.916279	0.973029	3	-0.0560052	0.0149646	0.00018219	-0.0853358	-0.0266746	0.945534	0.918204	0.973678	3	-0.0304985	0.0374141	0.500614	-0.10383	0.0428332	0.969962	0.901378	1.04376	3	-0.0590044	0.0161748	0.067614	-0.0907071	-0.0273018	0.942703	0.913285
Alzheimer's disease or family history of Alzheimer's disease || id:ebi-a-GCST90012877	Neutrophil collagenase || id:prot-a-1920	326.31	0.997407	4	4	5	0.0318086	0.0165154	0.149753	-0.000561525	0.0641787	1.03232	0.999439	1.06628	5	0.0280089	0.0120929	0.0205503	0.00430684	0.051711	1.0284	1.00432	1.05307	5	0.0269786	0.0104757	0.0100136	0.00644631	0.0475109	1.02735	1.00647	1.04866	5	0.00891498	0.0223994	0.710957	-0.0349878	0.0528178	1.00895	0.965617	1.05424	5	0.0280811	0.0118303	0.0765148	0.00489379	0.0512685	1.02848	1.00491
Alzheimer's disease or family history of Alzheimer's disease || id:ebi-a-GCST90012877	Angiopoietin-1 receptor, soluble || id:prot-a-2944	86.193	0.991307	4	4	3	0.0281737	0.0474164	0.658692	-0.0647625	0.12111	1.02857	0.93729	1.12875	3	0.0573531	0.0266359	0.0313012	0.00514666	0.10956	1.05903	1.00516	1.11579	3	0.0598696	0.0241696	0.0132469	0.0124972	0.107242	1.0617	1.01258	1.1132	3	0.0733658	0.0359656	0.178182	0.00287323	0.143858	1.07612	1.00288	1.15472	3	0.0507337	0.0285049	0.217066	-0.00513589	0.106603	1.05204	0.994877
Alzheimer's disease or family history of Alzheimer's disease || id:ebi-a-GCST90012877	Advanced glycosylation end product-specific receptor, soluble || id:prot-a-54	68.4185	0.987601	4	4	6	0.0343596	0.0650404	0.625255	-0.0931196	0.161839	1.03496	0.911085	1.17567	6	0.0576487	0.0254594	0.0235533	0.00774827	0.107549	1.05934	1.00778	1.11355	6	0.0763066	0.0221096	0.000557908	0.0329718	0.119641	1.07929	1.03352	1.12709	6	0.05705	0.0328859	0.143304	-0.0074063	0.121506	1.05871	0.992621	1.1292	6	0.05705	0.0278133	0.0955001	0.00253584	0.111564	1.05871	1.00254
Alzheimer's disease or family history of Alzheimer's disease || id:ebi-a-GCST90012877	MMP-8 || id:prot-c-2954_56_2	86.8354	0.988801	3	3	3	0.0221035	0.0516185	0.742433	-0.0790688	0.123276	1.02235	0.923976	1.1312	3	0.0297926	0.0161236	0.0646372	-0.00180973	0.0613949	1.03024	0.998192	1.06332	3	0.0311631	0.0149616	0.0372624	0.00183845	0.0604878	1.03165	1.00184	1.06235	3	0.0286755	0.0197327	0.283347	-0.0100006	0.0673517	1.02909	0.990049	1.06967	3	0.0291458	0.018489	0.255642	-0.00709261	0.0653842	1.02957	0.992932
Alzheimer's disease or family history of Alzheimer's disease || id:ebi-a-GCST90012877	Average diameter for LDL particles || id:ebi-a-GCST90092889	67.6418	0.94009	4	4	18	0.0887887	0.14557	0.550467	-0.196528	0.374105	1.09285	0.821578	1.45369	18	0.240772	0.0997072	0.0157443	0.0453457	0.436198	1.27223	1.04639	1.54682	18	0.227832	0.0693488	0.00101875	0.0919078	0.363755	1.25587	1.09626	1.43872	18	0.171961	0.154851	0.282247	-0.131546	0.475468	1.18763	0.876739	1.60877	18	0.218299	0.116108	0.0773385	-0.0092734	0.445872	1.24396	0.990769
Alzheimer's disease or family history of Alzheimer's disease || id:ebi-a-GCST90012877	Remnant cholesterol (non-HDL, non-LDL -cholesterol) || id:ebi-a-GCST90092943	87.1346	0.935394	6	6	17	-0.441608	0.184548	0.0302409	-0.803323	-0.079893	0.643002	0.447839	0.923215	17	-0.27797	0.0931422	0.00284172	-0.460528	-0.0954111	0.75732	0.63095	0.908999	17	-0.255902	0.0750417	0.000649326	-0.402983	-0.10882	0.774218	0.668323	0.896892	17	-0.194707	0.175618	0.28395	-0.538919	0.149505	0.823076	0.583379	1.16126	17	-0.347575	0.128687	0.0157422	-0.599802	-0.0953476	0.706399	0.54892
Cerebrospinal fluid amyloid beta 42 levels	CD20 on IgD+ CD38+ B cell || id:ebi-a-GCST90001751	53.281	0.984092	3	3	5	-0.32653	0.134733	0.0938709	-0.590606	-0.062454	0.721423	0.553991	0.939456	5	-0.133254	0.0559249	0.0171845	-0.242867	-0.0236415	0.875242	0.784376	0.976636	5	-0.134457	0.0432896	0.00189652	-0.219304	-0.0496089	0.874191	0.803077	0.951602	5	-0.102025	0.0718931	0.228867	-0.242936	0.0388853	0.903007	0.784322	1.03965	5	-0.155572	0.0601227	0.0608395	-0.273412	-0.0377313	0.855926	0.760779
Cerebrospinal fluid amyloid beta 42 levels	CD20 on naive-mature B cell || id:ebi-a-GCST90001759	40.399	0.97637	3	3	6	-0.261087	0.260857	0.373522	-0.772366	0.250192	0.770214	0.461919	1.28427	6	-0.121512	0.0634249	0.0553853	-0.245825	0.00280074	0.88558	0.782059	1.0028	6	-0.144492	0.0481902	0.00271419	-0.238945	-0.0500397	0.865461	0.787458	0.951192	6	-0.125116	0.0739153	0.151295	-0.26999	0.0197581	0.882395	0.763387	1.01995	6	-0.0800999	0.0705082	0.307442	-0.218296	0.0580961	0.923024	0.803887
Cerebrospinal fluid amyloid beta 42 levels	CD25 on IgD+ CD24- B cell || id:ebi-a-GCST90001779	96.7644	0.991997	3	3	3	-0.151937	0.0905987	0.342302	-0.329511	0.0256362	0.859042	0.719276	1.02597	3	-0.133615	0.0509128	0.0086806	-0.233404	-0.0338256	0.874927	0.791834	0.96674	3	-0.112413	0.0469425	0.016634	-0.20442	-0.0204058	0.893675	0.81512	0.979801	3	-0.140714	0.071907	0.189499	-0.281651	0.000223848	0.868738	0.754537	1.00022	3	-0.138632	0.0550236	0.12798	-0.246478	-0.0307857	0.870548	0.781548
Cerebrospinal fluid amyloid beta 42 levels	CD25 on IgD- CD38dim B cell || id:ebi-a-GCST90001789	108.569	0.992056	3	3	3	-0.171628	0.100562	0.337416	-0.368731	0.0254744	0.842292	0.691612	1.0258	3	-0.109785	0.046693	0.0187122	-0.201303	-0.0182671	0.896027	0.817664	0.981899	3	-0.0995439	0.0440696	0.0238966	-0.18592	-0.0131674	0.90525	0.83034	0.986919	3	-0.111848	0.057304	0.190219	-0.224164	0.000467932	0.89418	0.799184	1.00047	3	-0.115455	0.0529739	0.161126	-0.219284	-0.0116267	0.89096	0.803093
Cerebrospinal fluid amyloid beta 42 levels	HLA DR on myeloid Dendritic Cell || id:ebi-a-GCST90002104	139.262	0.993835	4	4	7	0.0744344	0.0460311	0.166792	-0.0157866	0.164655	1.07727	0.984337	1.17899	7	0.0544552	0.0234766	0.020365	0.0084411	0.100469	1.05597	1.00848	1.10569	7	0.0458347	0.0193595	0.0179063	0.00789	0.0837794	1.0469	1.00792	1.08739	7	0.0735995	0.0321124	0.0617802	0.0106591	0.13654	1.07638	1.01072	1.1463	7	0.0577919	0.0255087	0.0640557	0.00779484	0.107789	1.05949	1.00783
Cerebrospinal fluid amyloid beta 42 levels	Voltage-dependent calcium channel subunit alpha-2/delta-3 || id:prot-a-335	52.4934	0.969632	3	3	3	0.01104	0.420012	0.98327	-0.812183	0.834263	1.0111	0.443888	2.30312	3	0.125934	0.0640516	0.0492826	0.000393212	0.251475	1.13421	1.00039	1.28592	3	0.121974	0.0591927	0.0393392	0.00595603	0.237991	1.12972	1.00597	1.2687	3	0.115558	0.0802811	0.286674	-0.0417925	0.272909	1.1225	0.959069	1.31378	3	0.127944	0.0722069	0.218418	-0.0135812	0.26947	1.13649	0.986511
Cerebrospinal fluid amyloid beta 42 levels	Neural cell adhesion molecule L1-like protein || id:prot-a-545	44.8536	0.967003	4	4	3	0.132814	0.566692	0.853442	-0.977902	1.24353	1.14204	0.376099	3.46783	3	0.153814	0.0672467	0.0221779	0.0220104	0.285618	1.16627	1.02225	1.33058	3	0.153508	0.0626696	0.0143061	0.0306758	0.276341	1.16592	1.03115	1.3183	3	0.153446	0.0835753	0.207771	-0.0103618	0.317253	1.16584	0.989692	1.37335	3	0.153996	0.0714924	0.164065	0.0138715	0.294121	1.16649	1.01397
Cerebrospinal fluid p-tau levels	CD14- CD16- Absolute Count || id:ebi-a-GCST90001581	53.8263	0.98552	3	3	4	0.0853422	0.274726	0.785456	-0.45312	0.623805	1.08909	0.635642	1.86601	4	0.145383	0.0577439	0.0118115	0.0322052	0.258561	1.15648	1.03273	1.29507	4	0.103486	0.0490402	0.0348389	0.00736711	0.199605	1.10903	1.00739	1.22092	4	0.148048	0.0895946	0.197018	-0.0275574	0.323653	1.15957	0.972819	1.38217	4	0.153972	0.0727	0.124428	0.0114804	0.296464	1.16646	1.01155
Cerebrospinal fluid p-tau levels	CCR7 on naive CD4+ T cell || id:ebi-a-GCST90001907	63.4717	0.988175	4	4	4	-0.15232	0.0977658	0.259549	-0.343941	0.0393009	0.858713	0.708971	1.04008	4	-0.0945618	0.0459432	0.0395678	-0.18461	-0.00451313	0.909772	0.831428	0.995497	4	-0.0836437	0.0370968	0.0241495	-0.156353	-0.010934	0.919759	0.855257	0.989126	4	-0.105514	0.0556209	0.154083	-0.214531	0.00350291	0.899862	0.80692	1.00351	4	-0.0974411	0.0536953	0.167203	-0.202684	0.00780172	0.907156	0.816536
Cerebrospinal fluid p-tau levels	CD127 on CD45RA+ CD4+ T cell || id:ebi-a-GCST90001932	50.5648	0.980459	4	4	4	-0.0511128	0.29573	0.878689	-0.630744	0.528518	0.950171	0.532196	1.69642	4	-0.0942633	0.0463575	0.0420121	-0.185124	-0.00340263	0.910043	0.831001	0.996603	4	-0.0890268	0.0399959	0.0260211	-0.167419	-0.0106348	0.914821	0.845845	0.989422	4	-0.100173	0.0603886	0.195738	-0.218534	0.0181891	0.904681	0.803696	1.01836	4	-0.100612	0.05744	0.178139	-0.213194	0.0119708	0.904284	0.807999
Cerebrospinal fluid p-tau levels	CD33 on CD33dim HLA DR- || id:ebi-a-GCST90001953	180.789	0.993325	3	3	6	0.0150975	0.0281331	0.61997	-0.0400434	0.0702384	1.01521	0.960748	1.07276	6	0.0279009	0.015228	0.0669192	-0.00194589	0.0577478	1.02829	0.998056	1.05945	6	0.0286497	0.0141395	0.0427435	0.000936152	0.0563632	1.02906	1.00094	1.05798	6	0.0324865	0.0338118	0.380778	-0.0337846	0.0987576	1.03302	0.96678	1.1038	6	0.0270662	0.0141834	0.114635	-0.000733161	0.0548656	1.02744	0.999267
Cerebrospinal fluid p-tau levels	Leukocyte immunoglobulin-like receptor subfamily A member 5 || id:prot-a-1739	208.057	0.99508	3	3	3	-0.304059	0.300863	0.496636	-0.89375	0.285632	0.737817	0.409119	1.3306	3	-0.13063	0.0583945	0.0252849	-0.245083	-0.0161766	0.877543	0.78264	0.983954	3	-0.113057	0.07043	0.10844	-0.2511	0.0249853	0.893099	0.777944	1.0253	3	-0.129347	0.0627045	0.17522	-0.252248	-0.00644594	0.878669	0.777052	0.993575	3	-0.13055	0.0563454	0.146439	-0.240987	-0.0201129	0.877613	0.785852
Cerebrospinal fluid p-tau levels	interleukin 1 receptor like 1 || id:prot-b-38	247.013	0.990746	3	3	3	0.00702026	0.0821471	0.945727	-0.153988	0.168029	1.00704	0.857282	1.18297	3	0.0565881	0.0274442	0.0392145	0.00279737	0.110379	1.05822	1.0028	1.1167	3	0.0569551	0.0273799	0.0375092	0.00329048	0.11062	1.05861	1.0033	1.11697	3	0.0509484	0.0565413	0.462646	-0.0598727	0.161769	1.05227	0.941884	1.17559	3	0.0518627	0.0277957	0.203049	-0.00261674	0.106342	1.05323	0.997387
Cerebrospinal fluid p-tau levels	Reticulon-4 receptor || id:prot-a-2609	86.0088	0.992183	4	4	3	0.0238468	0.12832	0.883026	-0.22766	0.275354	1.02413	0.796395	1.317	3	0.0988634	0.0478814	0.038946	0.00501589	0.192711	1.10392	1.00503	1.21253	3	0.106611	0.0458809	0.0201446	0.0166843	0.196538	1.1125	1.01682	1.21718	3	0.112493	0.07556	0.274967	-0.0356044	0.260591	1.11906	0.965022	1.2977	3	0.0933769	0.0496954	0.201017	-0.0040261	0.19078	1.09788	0.995982
Cerebrospinal fluid p-tau levels	Cathepsin F || id:prot-a-722	77.904	0.990387	3	3	3	0.108062	0.193239	0.675394	-0.270686	0.48681	1.11412	0.762856	1.62712	3	0.092552	0.0477181	0.0524335	-0.000975468	0.18608	1.09697	0.999025	1.20452	3	0.100384	0.0426812	0.0186753	0.0167289	0.184039	1.1056	1.01687	1.20206	3	0.0796753	0.0571923	0.298228	-0.0324217	0.191772	1.08294	0.968098	1.21139	3	0.0815528	0.0619696	0.318767	-0.0399075	0.203013	1.08497	0.960878
Cerebrospinal fluid p-tau levels	Clinical LDL cholesterol levels || id:ebi-a-GCST90092814	174.505	0.994311	5	5	41	0.270035	0.0764776	0.00108102	0.120139	0.419931	1.31001	1.12765	1.52186	41	0.295092	0.0775912	0.00014286	0.143013	0.447171	1.34325	1.15375	1.56388	41	0.174155	0.05506	0.00156154	0.066237	0.282072	1.19024	1.06848	1.32587	41	0.155888	0.155019	0.32065	-0.147949	0.459725	1.1687	0.862475	1.58364	41	0.278966	0.0776084	0.000881732	0.126854	0.431079	1.32176	1.13525
Cerebrospinal fluid p-tau levels	Concentration of IDL particles || id:ebi-a-GCST90092838	169.35	0.994217	5	5	46	0.24471	0.0771571	0.00276205	0.0934819	0.395938	1.27725	1.09799	1.48578	46	0.169944	0.0771812	0.027674	0.0186683	0.321219	1.18524	1.01884	1.37881	46	0.145937	0.051455	0.00456537	0.0450849	0.246788	1.15712	1.04612	1.27991	46	0.10964	0.145113	0.453857	-0.174782	0.394062	1.11588	0.83964	1.48299	46	0.241183	0.0788193	0.00372408	0.0866969	0.395669	1.27275	1.09057
Cerebrospinal fluid p-tau levels	Concentration of large LDL particles || id:ebi-a-GCST90092863	150.443	0.993328	5	5	49	0.246494	0.0792007	0.00315556	0.0912601	0.401727	1.27953	1.09555	1.4944	49	0.172751	0.0832172	0.037903	0.00964503	0.335857	1.18857	1.00969	1.39914	49	0.172362	0.0520629	0.000930772	0.0703191	0.274406	1.18811	1.07285	1.31575	49	0.0600021	0.162405	0.71341	-0.258312	0.378316	1.06184	0.772354	1.45982	49	0.207517	0.0969508	0.037428	0.0174938	0.397541	1.23062	1.01765
Cerebrospinal fluid p-tau levels	LDL cholesterol levels || id:ebi-a-GCST90092883	172.488	0.994198	5	5	39	0.261374	0.0829814	0.0032282	0.0987305	0.424017	1.29871	1.10377	1.52809	39	0.262495	0.0823135	0.00142781	0.101161	0.42383	1.30017	1.10645	1.5278	39	0.188564	0.0560248	0.000763453	0.078755	0.298372	1.20751	1.08194	1.34766	39	0.188485	0.172836	0.282341	-0.150274	0.527244	1.20742	0.860473	1.69426	39	0.313982	0.0851308	0.000703606	0.147125	0.480838	1.36886	1.1585
Cerebrospinal fluid p-tau levels	Total cholesterol minus HDL-C levels || id:ebi-a-GCST90092930	157.034	0.993671	5	5	44	0.258283	0.0923699	0.00776639	0.0772376	0.439327	1.2947	1.0803	1.55166	44	0.171287	0.0830045	0.0390565	0.00859852	0.333976	1.18683	1.00864	1.39651	44	0.163277	0.0575169	0.00452878	0.0505441	0.276011	1.17736	1.05184	1.31786	44	0.103432	0.182439	0.573704	-0.254149	0.461012	1.10897	0.775577	1.58568	44	0.256426	0.103295	0.0170299	0.0539673	0.458885	1.2923	1.05545
[truncated: 35 more columns]

## Sheet: TableS2
Table S2. Enrichment analysis of AD-associated metabolites (circulating biomarkers).
term	total	expected	hits	Raw.p	Holm.p	FDR	source	type
Alanine, aspartate and glutamate metabolism	28	0.0364	2	0.000319	0.0256	0.0157	KEGG	AD_protective_metabolites
Glyoxylate and dicarboxylate metabolism	31	0.0403	2	0.000393	0.031	0.0157	KEGG	AD_protective_metabolites
Nitrogen metabolism	6	0.0078	1	0.00778	0.607	0.208	KEGG	AD_protective_metabolites
Arginine biosynthesis	14	0.0182	1	0.0181	1	0.362	KEGG	AD_protective_metabolites
Citrate cycle (TCA cycle)	20	0.026	1	0.0258	1	0.413	KEGG	AD_protective_metabolites
Pyrimidine metabolism	39	0.0507	1	0.0501	1	0.667	KEGG	AD_protective_metabolites
Purine metabolism	70	0.091	1	0.0889	1	1	KEGG	AD_protective_metabolites
Amino acid metabolism in triple-negative breast cancer cells	19	0.00888	2	1.87e-05	0.0619	0.0421	RaMPDB	AD_protective_metabolites
The oncogenic action of 2-hydroxyglutarate	31	0.0145	2	5.08e-05	0.168	0.0421	RaMPDB	AD_protective_metabolites
The oncogenic action of D-2-hydroxyglutarate in Hydroxygluaricaciduria	31	0.0145	2	5.08e-05	0.168	0.0421	RaMPDB	AD_protective_metabolites
The oncogenic action of L-2-hydroxyglutarate in Hydroxygluaricaciduria	31	0.0145	2	5.08e-05	0.168	0.0421	RaMPDB	AD_protective_metabolites
Glutaminolysis and Cancer	35	0.0164	2	6.49e-05	0.215	0.0424	RaMPDB	AD_protective_metabolites
Metabolic reprogramming in colon cancer	38	0.0178	2	7.67e-05	0.254	0.0424	RaMPDB	AD_protective_metabolites
Warburg Effect	47	0.022	2	0.000118	0.391	0.0559	RaMPDB	AD_protective_metabolites
Transport of bile salts and organic acids, metal ions and amine compounds	76	0.0355	2	0.000311	1	0.129	RaMPDB	AD_protective_metabolites
Amino acid metabolism	109	0.0509	2	0.000642	1	0.237	RaMPDB	AD_protective_metabolites
Metabolism overview	116	0.0542	2	0.000728	1	0.241	RaMPDB	AD_protective_metabolites
Defective GFPT1 causes CMSTA1	2	0.000934	1	0.000934	1	0.282	RaMPDB	AD_protective_metabolites
SLC-mediated transmembrane transport	155	0.0724	2	0.0013	1	0.36	RaMPDB	AD_protective_metabolites
Sensory perception of sour taste	4	0.00187	1	0.00187	1	0.413	RaMPDB	AD_protective_metabolites
Sodium-coupled sulphate, di- and tri-carboxylate transporters	4	0.00187	1	0.00187	1	0.413	RaMPDB	AD_protective_metabolites
TCA cycle nutrient use and invasiveness of ovarian cancer	4	0.00187	1	0.00187	1	0.413	RaMPDB	AD_protective_metabolites
Sterol regulatory element-binding proteins (SREBP) signaling	5	0.00234	1	0.00233	1	0.458	RaMPDB	AD_protective_metabolites
Transport of small molecules	208	0.0972	2	0.00235	1	0.458	RaMPDB	AD_protective_metabolites
Neurotransmitter uptake and metabolism In glial cells	6	0.0028	1	0.0028	1	0.489	RaMPDB	AD_protective_metabolites
Astrocytic Glutamate-Glutamine Uptake And Metabolism	6	0.0028	1	0.0028	1	0.489	RaMPDB	AD_protective_metabolites
Fluoroacetic acid toxicity	7	0.00327	1	0.00327	1	0.516	RaMPDB	AD_protective_metabolites
Synaptic vesicle pathway	7	0.00327	1	0.00327	1	0.516	RaMPDB	AD_protective_metabolites
Glutamate Neurotransmitter Release Cycle	8	0.00374	1	0.00373	1	0.538	RaMPDB	AD_protective_metabolites
Glycolysis in senescence	8	0.00374	1	0.00373	1	0.538	RaMPDB	AD_protective_metabolites
Conjugation of phenylacetate with glutamine	9	0.0042	1	0.0042	1	0.58	RaMPDB	AD_protective_metabolites
Defective SLC6A19 causes Hartnup disorder (HND)	13	0.00607	1	0.00606	1	0.584	RaMPDB	AD_protective_metabolites
mRNA, protein, and metabolite inducation pathway by cyclosporin A	13	0.00607	1	0.00606	1	0.584	RaMPDB	AD_protective_metabolites
Urea cycle and related diseases	14	0.00654	1	0.00653	1	0.584	RaMPDB	AD_protective_metabolites
Carnitine metabolism	15	0.00701	1	0.007	1	0.584	RaMPDB	AD_protective_metabolites
Transfer of Acetyl Groups into Mitochondria	15	0.00701	1	0.007	1	0.584	RaMPDB	AD_protective_metabolites
Amino Acid conjugation	16	0.00747	1	0.00746	1	0.584	RaMPDB	AD_protective_metabolites
Conjugation of carboxylic acids	16	0.00747	1	0.00746	1	0.584	RaMPDB	AD_protective_metabolites
Amino acid metabolism pathway excerpt: histidine catabolism extension	17	0.00794	1	0.00793	1	0.584	RaMPDB	AD_protective_metabolites
Iron uptake and transport	20	0.00934	1	0.00932	1	0.584	RaMPDB	AD_protective_metabolites
Diseases associated with glycosylation precursor biosynthesis	20	0.00934	1	0.00932	1	0.584	RaMPDB	AD_protective_metabolites
Synthesis of UDP-N-acetyl-glucosamine	20	0.00934	1	0.00932	1	0.584	RaMPDB	AD_protective_metabolites
TCA cycle and deficiency of pyruvate dehydrogenase complex (PDHc)	20	0.00934	1	0.00932	1	0.584	RaMPDB	AD_protective_metabolites
Alanine and aspartate metabolism	21	0.00981	1	0.00979	1	0.584	RaMPDB	AD_protective_metabolites
Hereditary leiomyomatosis and renal cell carcinoma pathway	21	0.00981	1	0.00979	1	0.584	RaMPDB	AD_protective_metabolites
Pyrimidine biosynthesis	22	0.0103	1	0.0103	1	0.584	RaMPDB	AD_protective_metabolites
Argininemia	22	0.0103	1	0.0103	1	0.584	RaMPDB	AD_protective_metabolites
Argininosuccinic Aciduria	22	0.0103	1	0.0103	1	0.584	RaMPDB	AD_protective_metabolites
Carbamoyl Phosphate Synthetase Deficiency	22	0.0103	1	0.0103	1	0.584	RaMPDB	AD_protective_metabolites
Citrullinemia Type I	22	0.0103	1	0.0103	1	0.584	RaMPDB	AD_protective_metabolites
Mercaptopurine Metabolism Pathway	22	0.0103	1	0.0103	1	0.584	RaMPDB	AD_protective_metabolites
Ornithine Transcarbamylase Deficiency (OTC Deficiency)	22	0.0103	1	0.0103	1	0.584	RaMPDB	AD_protective_metabolites
Lactate shuttle in glial cells	22	0.0103	1	0.0103	1	0.584	RaMPDB	AD_protective_metabolites
Biomarkers for urea cycle disorders	22	0.0103	1	0.0103	1	0.584	RaMPDB	AD_protective_metabolites
Glutamate and glutamine metabolism	23	0.0107	1	0.0107	1	0.584	RaMPDB	AD_protective_metabolites
TCA cycle (aka Krebs or citric acid cycle)	23	0.0107	1	0.0107	1	0.584	RaMPDB	AD_protective_metabolites
Biochemical pathways: part I	445	0.208	2	0.0108	1	0.584	RaMPDB	AD_protective_metabolites
Aspartate and asparagine metabolism	24	0.0112	1	0.0112	1	0.584	RaMPDB	AD_protective_metabolites
NAD biosynthesis II (from tryptophan)	24	0.0112	1	0.0112	1	0.584	RaMPDB	AD_protective_metabolites
Nitrogen metabolism	25	0.0117	1	0.0116	1	0.584	RaMPDB	AD_protective_metabolites
TP53 Regulates Metabolic Genes	25	0.0117	1	0.0116	1	0.584	RaMPDB	AD_protective_metabolites
G(M2)-Gangliosidosis: Variant B, Tay-sachs disease	25	0.0117	1	0.0116	1	0.584	RaMPDB	AD_protective_metabolites
Salla Disease/Infantile Sialic Acid Storage Disease	25	0.0117	1	0.0116	1	0.584	RaMPDB	AD_protective_metabolites
Sialuria or French Type Sialuria	25	0.0117	1	0.0116	1	0.584	RaMPDB	AD_protective_metabolites
Tay-Sachs Disease	25	0.0117	1	0.0116	1	0.584	RaMPDB	AD_protective_metabolites
Transcription/Translation	25	0.0117	1	0.0116	1	0.584	RaMPDB	AD_protective_metabolites
Metabolic pathways of fibroblasts	25	0.0117	1	0.0116	1	0.584	RaMPDB	AD_protective_metabolites
Citric Acid Cycle	26	0.0121	1	0.0121	1	0.584	RaMPDB	AD_protective_metabolites
2-ketoglutarate dehydrogenase complex deficiency	26	0.0121	1	0.0121	1	0.584	RaMPDB	AD_protective_metabolites
Congenital lactic acidosis	26	0.0121	1	0.0121	1	0.584	RaMPDB	AD_protective_metabolites
Fumarase deficiency	26	0.0121	1	0.0121	1	0.584	RaMPDB	AD_protective_metabolites
Mitochondrial complex II deficiency	26	0.0121	1	0.0121	1	0.584	RaMPDB	AD_protective_metabolites
Pyruvate dehydrogenase deficiency (E2)	26	0.0121	1	0.0121	1	0.584	RaMPDB	AD_protective_metabolites
Pyruvate dehydrogenase deficiency (E3)	26	0.0121	1	0.0121	1	0.584	RaMPDB	AD_protective_metabolites
Neuroinflammation and glutamatergic signaling	26	0.0121	1	0.0121	1	0.584	RaMPDB	AD_protective_metabolites
Citric acid cycle (TCA cycle)	27	0.0126	1	0.0126	1	0.584	RaMPDB	AD_protective_metabolites
GABA metabolism (aka GHB)	27	0.0126	1	0.0126	1	0.584	RaMPDB	AD_protective_metabolites
Amino acid transport defects (IEMs)	27	0.0126	1	0.0126	1	0.584	RaMPDB	AD_protective_metabolites
Phenylalanine and Tyrosine Metabolism	28	0.0131	1	0.013	1	0.584	RaMPDB	AD_protective_metabolites
Nicotinate and nicotinamide metabolism	28	0.0131	1	0.013	1	0.584	RaMPDB	AD_protective_metabolites
22q11.2 copy number variation syndrome	28	0.0131	1	0.013	1	0.584	RaMPDB	AD_protective_metabolites
Canavan Disease	30	0.014	1	0.014	1	0.588	RaMPDB	AD_protective_metabolites
Hypoacetylaspartia	30	0.014	1	0.014	1	0.588	RaMPDB	AD_protective_metabolites
Metabolic reprogramming in pancreatic cancer	30	0.014	1	0.014	1	0.588	RaMPDB	AD_protective_metabolites
Urea cycle and associated pathways	30	0.014	1	0.014	1	0.588	RaMPDB	AD_protective_metabolites
Glycolysis	31	0.0145	1	0.0144	1	0.588	RaMPDB	AD_protective_metabolites
Aspartate Metabolism	31	0.0145	1	0.0144	1	0.588	RaMPDB	AD_protective_metabolites
Amino acid transport across the plasma membrane	32	0.0149	1	0.0149	1	0.588	RaMPDB	AD_protective_metabolites
Na+/Cl- dependent neurotransmitter transporters	32	0.0149	1	0.0149	1	0.588	RaMPDB	AD_protective_metabolites
The Oncogenic Action of Fumarate	32	0.0149	1	0.0149	1	0.588	RaMPDB	AD_protective_metabolites
The Oncogenic Action of Succinate	32	0.0149	1	0.0149	1	0.588	RaMPDB	AD_protective_metabolites
Azathioprine ADME	34	0.0159	1	0.0158	1	0.617	RaMPDB	AD_protective_metabolites
Amino Sugar Metabolism	35	0.0164	1	0.0163	1	0.627	RaMPDB	AD_protective_metabolites
Purine ribonucleoside monophosphate biosynthesis	36	0.0168	1	0.0167	1	0.627	RaMPDB	AD_protective_metabolites
Transcriptional Regulation by TP53	39	0.0182	1	0.0181	1	0.627	RaMPDB	AD_protective_metabolites
2-Hydroxyglutric Aciduria (D And L Form)	39	0.0182	1	0.0181	1	0.627	RaMPDB	AD_protective_metabolites
4-Hydroxybutyric Aciduria/Succinic Semialdehyde Dehydrogenase Deficiency	39	0.0182	1	0.0181	1	0.627	RaMPDB	AD_protective_metabolites
Glutamate Metabolism	39	0.0182	1	0.0181	1	0.627	RaMPDB	AD_protective_metabolites
Homocarnosinosis	39	0.0182	1	0.0181	1	0.627	RaMPDB	AD_protective_metabolites
Hyperinsulinism-Hyperammonemia Syndrome	39	0.0182	1	0.0181	1	0.627	RaMPDB	AD_protective_metabolites
Succinic semialdehyde dehydrogenase deficiency	39	0.0182	1	0.0181	1	0.627	RaMPDB	AD_protective_metabolites
Cysteine and methionine catabolism	39	0.0182	1	0.0181	1	0.627	RaMPDB	AD_protective_metabolites
Ferroptosis	39	0.0182	1	0.0181	1	0.627	RaMPDB	AD_protective_metabolites
Pyruvate metabolism and Citric Acid (TCA) cycle	41	0.0192	1	0.0191	1	0.645	RaMPDB	AD_protective_metabolites
Fatty acyl-CoA biosynthesis	41	0.0192	1	0.0191	1	0.645	RaMPDB	AD_protective_metabolites
Glucose metabolism	42	0.0196	1	0.0195	1	0.648	RaMPDB	AD_protective_metabolites
Citric acid cycle and respiratory electron transport	42	0.0196	1	0.0195	1	0.648	RaMPDB	AD_protective_metabolites
Pyrimidine metabolism and related diseases	43	0.0201	1	0.02	1	0.656	RaMPDB	AD_protective_metabolites
Neurotransmitter release cycle	46	0.0215	1	0.0214	1	0.688	RaMPDB	AD_protective_metabolites
Nucleobase biosynthesis	46	0.0215	1	0.0214	1	0.688	RaMPDB	AD_protective_metabolites
Nucleotide biosynthesis	47	0.022	1	0.0218	1	0.696	RaMPDB	AD_protective_metabolites
Arginine and proline metabolism	49	0.0229	1	0.0228	1	0.708	RaMPDB	AD_protective_metabolites
Interconversion of nucleotide di- and triphosphates	49	0.0229	1	0.0228	1	0.708	RaMPDB	AD_protective_metabolites
Pyrimidine metabolism	51	0.0238	1	0.0237	1	0.708	RaMPDB	AD_protective_metabolites
Beta Ureidopropionase Deficiency	51	0.0238	1	0.0237	1	0.708	RaMPDB	AD_protective_metabolites
Dihydropyrimidinase Deficiency	51	0.0238	1	0.0237	1	0.708	RaMPDB	AD_protective_metabolites
MNGIE (Mitochondrial Neurogastrointestinal Encephalopathy)	51	0.0238	1	0.0237	1	0.708	RaMPDB	AD_protective_metabolites
UMP Synthase Deficiency (Orotic Aciduria)	51	0.0238	1	0.0237	1	0.708	RaMPDB	AD_protective_metabolites
Transport of inorganic cations/anions and amino acids/oligopeptides	52	0.0243	1	0.0241	1	0.715	RaMPDB	AD_protective_metabolites
Diseases of glycosylation	54	0.0252	1	0.0251	1	0.736	RaMPDB	AD_protective_metabolites
Nicotinate metabolism	56	0.0262	1	0.026	1	0.746	RaMPDB	AD_protective_metabolites
Alanine, aspartate and glutamate metabolism	58	0.0271	1	0.0269	1	0.746	RaMPDB	AD_protective_metabolites
Generic Transcription Pathway	58	0.0271	1	0.0269	1	0.746	RaMPDB	AD_protective_metabolites
The citric acid (TCA) cycle and respiratory electron transport	58	0.0271	1	0.0269	1	0.746	RaMPDB	AD_protective_metabolites
Purine metabolism and related disorders	58	0.0271	1	0.0269	1	0.746	RaMPDB	AD_protective_metabolites
Synthesis of substrates in N-glycan biosythesis	64	0.0299	1	0.0297	1	0.746	RaMPDB	AD_protective_metabolites
RNA Polymerase II Transcription	66	0.0308	1	0.0306	1	0.746	RaMPDB	AD_protective_metabolites
Cytosolic tRNA aminoacylation	66	0.0308	1	0.0306	1	0.746	RaMPDB	AD_protective_metabolites
tRNA Aminoacylation	66	0.0308	1	0.0306	1	0.746	RaMPDB	AD_protective_metabolites
Mitochondrial tRNA aminoacylation	66	0.0308	1	0.0306	1	0.746	RaMPDB	AD_protective_metabolites
Adenine phosphoribosyltransferase deficiency (APRT)	66	0.0308	1	0.0306	1	0.746	RaMPDB	AD_protective_metabolites
Adenosine Deaminase Deficiency	66	0.0308	1	0.0306	1	0.746	RaMPDB	AD_protective_metabolites
Adenylosuccinate Lyase Deficiency	66	0.0308	1	0.0306	1	0.746	RaMPDB	AD_protective_metabolites
AICA-Ribosiduria	66	0.0308	1	0.0306	1	0.746	RaMPDB	AD_protective_metabolites
Gout or Kelley-Seegmiller Syndrome	66	0.0308	1	0.0306	1	0.746	RaMPDB	AD_protective_metabolites
Lesch-Nyhan Syndrome (LNS)	66	0.0308	1	0.0306	1	0.746	RaMPDB	AD_protective_metabolites
Mitochondrial DNA depletion syndrome	66	0.0308	1	0.0306	1	0.746	RaMPDB	AD_protective_metabolites
Molybdenum Cofactor Deficiency	66	0.0308	1	0.0306	1	0.746	RaMPDB	AD_protective_metabolites
Myoadenylate deaminase deficiency	66	0.0308	1	0.0306	1	0.746	RaMPDB	AD_protective_metabolites
Purine Nucleoside Phosphorylase Deficiency	66	0.0308	1	0.0306	1	0.746	RaMPDB	AD_protective_metabolites
Xanthine Dehydrogenase Deficiency (Xanthinuria)	66	0.0308	1	0.0306	1	0.746	RaMPDB	AD_protective_metabolites
Xanthinuria type I	66	0.0308	1	0.0306	1	0.746	RaMPDB	AD_protective_metabolites
Xanthinuria type II	66	0.0308	1	0.0306	1	0.746	RaMPDB	AD_protective_metabolites
Purine metabolism	67	0.0313	1	0.0311	1	0.752	RaMPDB	AD_protective_metabolites
Transmission across Chemical Synapses	77	0.036	1	0.0357	1	0.844	RaMPDB	AD_protective_metabolites
Neuronal System	77	0.036	1	0.0357	1	0.844	RaMPDB	AD_protective_metabolites
Biosynthesis of the N-glycan precursor (dolichol lipid-linked oligosaccharide, LLO) and transfer to a nascent protein	77	0.036	1	0.0357	1	0.844	RaMPDB	AD_protective_metabolites
Gene expression (Transcription)	79	0.0369	1	0.0366	1	0.859	RaMPDB	AD_protective_metabolites
SLC transporter disorders	80	0.0374	1	0.037	1	0.859	RaMPDB	AD_protective_metabolites
Mercaptopurine Action Pathway	80	0.0374	1	0.037	1	0.859	RaMPDB	AD_protective_metabolites
Thioguanine Action Pathway	81	0.0378	1	0.0375	1	0.863	RaMPDB	AD_protective_metabolites
Azathioprine Action Pathway	82	0.0383	1	0.0379	1	0.868	RaMPDB	AD_protective_metabolites
Translation	83	0.0388	1	0.0384	1	0.872	RaMPDB	AD_protective_metabolites
Disorders of transmembrane transporters	98	0.0458	1	0.0453	1	1	RaMPDB	AD_protective_metabolites
Sensory perception of taste	98	0.0458	1	0.0453	1	1	RaMPDB	AD_protective_metabolites
Asparagine N-linked glycosylation	109	0.0509	1	0.0503	1	1	RaMPDB	AD_protective_metabolites
Drug ADME	110	0.0514	1	0.0507	1	1	RaMPDB	AD_protective_metabolites
Metabolism of water-soluble vitamins and cofactors	129	0.0603	1	0.0594	1	1	RaMPDB	AD_protective_metabolites
Metabolism of carbohydrates	146	0.0682	1	0.0671	1	1	RaMPDB	AD_protective_metabolites
Phase II - Conjugation of compounds	146	0.0682	1	0.0671	1	1	RaMPDB	AD_protective_metabolites
Metabolism of nucleotides	154	0.0719	1	0.0707	1	1	RaMPDB	AD_protective_metabolites
Diseases of metabolism	162	0.0757	1	0.0743	1	1	RaMPDB	AD_protective_metabolites
Post-translational protein modification	169	0.079	1	0.0774	1	1	RaMPDB	AD_protective_metabolites
Metabolism of vitamins and cofactors	189	0.0883	1	0.0864	1	1	RaMPDB	AD_protective_metabolites
Sensory Perception	203	0.0948	1	0.0926	1	1	RaMPDB	AD_protective_metabolites
Metabolism	1370	0.64	2	0.102	1	1	RaMPDB	AD_protective_metabolites
Metabolism of amino acids and derivatives	283	0.132	1	0.128	1	1	RaMPDB	AD_protective_metabolites
Metabolism of proteins	295	0.138	1	0.133	1	1	RaMPDB	AD_protective_metabolites
Biological oxidations	317	0.148	1	0.143	1	1	RaMPDB	AD_protective_metabolites
Disease	470	0.22	1	0.208	1	1	RaMPDB	AD_protective_metabolites
Metabolism of lipids	608	0.284	1	0.264	1	1	RaMPDB	AD_protective_metabolites
Warburg Effect	57	0.114	2	0.00318	0.312	0.312	SMPDB	AD_protective_metabolites
Phenylacetate Metabolism	9	0.018	1	0.0179	1	0.748	SMPDB	AD_protective_metabolites
Transfer of Acetyl Groups into Mitochondria	22	0.0439	1	0.0435	1	0.748	SMPDB	AD_protective_metabolites
Urea Cycle	28	0.0559	1	0.0551	1	0.748	SMPDB	AD_protective_metabolites
Ammonia Recycling	31	0.0619	1	0.0609	1	0.748	SMPDB	AD_protective_metabolites
Citric Acid Cycle	32	0.0639	1	0.0629	1	0.748	SMPDB	AD_protective_metabolites
Amino Sugar Metabolism	33	0.0659	1	0.0648	1	0.748	SMPDB	AD_protective_metabolites
Nicotinate and Nicotinamide Metabolism	35	0.0699	1	0.0687	1	0.748	SMPDB	AD_protective_metabolites
Aspartate Metabolism	35	0.0699	1	0.0687	1	0.748	SMPDB	AD_protective_metabolites
Glutamate Metabolism	48	0.0958	1	0.0936	1	0.917	SMPDB	AD_protective_metabolites
Pyrimidine Metabolism	57	0.114	1	0.111	1	0.985	SMPDB	AD_protective_metabolites
Purine Metabolism	73	0.146	1	0.14	1	1	SMPDB	AD_protective_metabolites
Valine, leucine and isoleucine biosynthesis	8	0.0052	1	0.0052	0.416	0.416	KEGG	AD_risk_metabolites
Valine, leucine and isoleucine degradation	39	0.0253	1	0.0253	1	1	KEGG	AD_risk_metabolites
Metabolic pathway of LDL, HDL and TG, including diseases	5	0.00234	1	0.00233	1	0.657	RaMPDB	AD_risk_metabolites
Familial hyperlipidemia type 3	8	0.00374	1	0.00373	1	0.657	RaMPDB	AD_risk_metabolites
Familial hyperlipidemia type 5	10	0.00467	1	0.00467	1	0.657	RaMPDB	AD_risk_metabolites
Familial hyperlipidemia type 1	10	0.00467	1	0.00467	1	0.657	RaMPDB	AD_risk_metabolites
Familial hyperlipidemia type 2	10	0.00467	1	0.00467	1	0.657	RaMPDB	AD_risk_metabolites
Familial hyperlipidemia type 4	11	0.00514	1	0.00513	1	0.657	RaMPDB	AD_risk_metabolites
Defective SLC6A19 causes Hartnup disorder (HND)	13	0.00607	1	0.00606	1	0.657	RaMPDB	AD_risk_metabolites
mRNA, protein, and metabolite inducation pathway by cyclosporin A	13	0.00607	1	0.00606	1	0.657	RaMPDB	AD_risk_metabolites
Variant SLC6A14 may confer susceptibility towards obesity	15	0.00701	1	0.007	1	0.657	RaMPDB	AD_risk_metabolites
Amikacin Action Pathway	17	0.00794	1	0.00793	1	0.657	RaMPDB	AD_risk_metabolites
Arbekacin Action Pathway	17	0.00794	1	0.00793	1	0.657	RaMPDB	AD_risk_metabolites
Azithromycin Action Pathway	17	0.00794	1	0.00793	1	0.657	RaMPDB	AD_risk_metabolites
Chloramphenicol Action Pathway	17	0.00794	1	0.00793	1	0.657	RaMPDB	AD_risk_metabolites
Clarithromycin Action Pathway	17	0.00794	1	0.00793	1	0.657	RaMPDB	AD_risk_metabolites
Clindamycin Action Pathway	17	0.00794	1	0.00793	1	0.657	RaMPDB	AD_risk_metabolites
Clomocycline Action Pathway	17	0.00794	1	0.00793	1	0.657	RaMPDB	AD_risk_metabolites
Demeclocycline Action Pathway	17	0.00794	1	0.00793	1	0.657	RaMPDB	AD_risk_metabolites
Doxycycline Action Pathway	17	0.00794	1	0.00793	1	0.657	RaMPDB	AD_risk_metabolites
Erythromycin Action Pathway	17	0.00794	1	0.00793	1	0.657	RaMPDB	AD_risk_metabolites
Gentamicin Action Pathway	17	0.00794	1	0.00793	1	0.657	RaMPDB	AD_risk_metabolites
Josamycin Action Pathway	17	0.00794	1	0.00793	1	0.657	RaMPDB	AD_risk_metabolites
Kanamycin Action Pathway	17	0.00794	1	0.00793	1	0.657	RaMPDB	AD_risk_metabolites
Lincomycin Action Pathway	17	0.00794	1	0.00793	1	0.657	RaMPDB	AD_risk_metabolites
Lymecycline Action Pathway	17	0.00794	1	0.00793	1	0.657	RaMPDB	AD_risk_metabolites
Methacycline Action Pathway	17	0.00794	1	0.00793	1	0.657	RaMPDB	AD_risk_metabolites
Minocycline Action Pathway	17	0.00794	1	0.00793	1	0.657	RaMPDB	AD_risk_metabolites
Neomycin Action Pathway	17	0.00794	1	0.00793	1	0.657	RaMPDB	AD_risk_metabolites
Netilmicin Action Pathway	17	0.00794	1	0.00793	1	0.657	RaMPDB	AD_risk_metabolites
Oxytetracycline Action Pathway	17	0.00794	1	0.00793	1	0.657	RaMPDB	AD_risk_metabolites
Paromomycin Action Pathway	17	0.00794	1	0.00793	1	0.657	RaMPDB	AD_risk_metabolites
Rolitetracycline Action Pathway	17	0.00794	1	0.00793	1	0.657	RaMPDB	AD_risk_metabolites
Roxithromycin Action Pathway	17	0.00794	1	0.00793	1	0.657	RaMPDB	AD_risk_metabolites
Spectinomycin Action Pathway	17	0.00794	1	0.00793	1	0.657	RaMPDB	AD_risk_metabolites
Streptomycin Action Pathway	17	0.00794	1	0.00793	1	0.657	RaMPDB	AD_risk_metabolites
Telithromycin Action Pathway	17	0.00794	1	0.00793	1	0.657	RaMPDB	AD_risk_metabolites
Tetracycline Action Pathway	17	0.00794	1	0.00793	1	0.657	RaMPDB	AD_risk_metabolites
Tigecycline Action Pathway	17	0.00794	1	0.00793	1	0.657	RaMPDB	AD_risk_metabolites
Tobramycin Action Pathway	17	0.00794	1	0.00793	1	0.657	RaMPDB	AD_risk_metabolites
Troleandomycin Action Pathway	17	0.00794	1	0.00793	1	0.657	RaMPDB	AD_risk_metabolites
Statin inhibition of cholesterol production	17	0.00794	1	0.00793	1	0.657	RaMPDB	AD_risk_metabolites
Glucose homeostasis	21	0.00981	1	0.00979	1	0.792	RaMPDB	AD_risk_metabolites
Transcription/Translation	25	0.0117	1	0.0116	1	0.92	RaMPDB	AD_risk_metabolites
Amino acid transport defects (IEMs)	27	0.0126	1	0.0126	1	0.97	RaMPDB	AD_risk_metabolites
Amino acid transport across the plasma membrane	32	0.0149	1	0.0149	1	1	RaMPDB	AD_risk_metabolites
Na+/Cl- dependent neurotransmitter transporters	32	0.0149	1	0.0149	1	1	RaMPDB	AD_risk_metabolites
Tryptophan catabolism	33	0.0154	1	0.0154	1	1	RaMPDB	AD_risk_metabolites
Branched-chain amino acid catabolism	37	0.0173	1	0.0172	1	1	RaMPDB	AD_risk_metabolites
Valine, leucine and isoleucine degradation	51	0.0238	1	0.0237	1	1	RaMPDB	AD_risk_metabolites
2-Methyl-3-Hydroxybutryl CoA Dehydrogenase Deficiency	51	0.0238	1	0.0237	1	1	RaMPDB	AD_risk_metabolites
3-Hydroxy-3-Methylglutaryl-CoA Lyase Deficiency	51	0.0238	1	0.0237	1	1	RaMPDB	AD_risk_metabolites
3-hydroxyisobutyric acid dehydrogenase deficiency	51	0.0238	1	0.0237	1	1	RaMPDB	AD_risk_metabolites
3-hydroxyisobutyric aciduria	51	0.0238	1	0.0237	1	1	RaMPDB	AD_risk_metabolites
3-Methylcrotonyl Coa Carboxylase Deficiency Type I	51	0.0238	1	0.0237	1	1	RaMPDB	AD_risk_metabolites
3-Methylglutaconic Aciduria Type I	51	0.0238	1	0.0237	1	1	RaMPDB	AD_risk_metabolites
3-Methylglutaconic Aciduria Type III	51	0.0238	1	0.0237	1	1	RaMPDB	AD_risk_metabolites
3-Methylglutaconic Aciduria Type IV	51	0.0238	1	0.0237	1	1	RaMPDB	AD_risk_metabolites
Beta-Ketothiolase Deficiency	51	0.0238	1	0.0237	1	1	RaMPDB	AD_risk_metabolites
Isobutyryl-coa dehydrogenase deficiency	51	0.0238	1	0.0237	1	1	RaMPDB	AD_risk_metabolites
Isovaleric acidemia	51	0.0238	1	0.0237	1	1	RaMPDB	AD_risk_metabolites
Isovaleric Aciduria	51	0.0238	1	0.0237	1	1	RaMPDB	AD_risk_metabolites
Maple Syrup Urine Disease	51	0.0238	1	0.0237	1	1	RaMPDB	AD_risk_metabolites
Methylmalonate Semialdehyde Dehydrogenase Deficiency	51	0.0238	1	0.0237	1	1	RaMPDB	AD_risk_metabolites
Methylmalonic Aciduria	51	0.0238	1	0.0237	1	1	RaMPDB	AD_risk_metabolites
Propionic Acidemia	51	0.0238	1	0.0237	1	1	RaMPDB	AD_risk_metabolites
Transport of inorganic cations/anions and amino acids/oligopeptides	52	0.0243	1	0.0241	1	1	RaMPDB	AD_risk_metabolites
Cytosolic tRNA aminoacylation	66	0.0308	1	0.0306	1	1	RaMPDB	AD_risk_metabolites
tRNA Aminoacylation	66	0.0308	1	0.0306	1	1	RaMPDB	AD_risk_metabolites
Mitochondrial tRNA aminoacylation	66	0.0308	1	0.0306	1	1	RaMPDB	AD_risk_metabolites
Leucine, isoleucine and valine metabolism	67	0.0313	1	0.0311	1	1	RaMPDB	AD_risk_metabolites
Transport of bile salts and organic acids, metal ions and amine compounds	76	0.0355	1	0.0352	1	1	RaMPDB	AD_risk_metabolites
SLC transporter disorders	80	0.0374	1	0.037	1	1	RaMPDB	AD_risk_metabolites
Translation	83	0.0388	1	0.0384	1	1	RaMPDB	AD_risk_metabolites
Disorders of transmembrane transporters	98	0.0458	1	0.0453	1	1	RaMPDB	AD_risk_metabolites
Amino acid metabolism	109	0.0509	1	0.0503	1	1	RaMPDB	AD_risk_metabolites
SLC-mediated transmembrane transport	155	0.0724	1	0.0711	1	1	RaMPDB	AD_risk_metabolites
Transport of small molecules	208	0.0972	1	0.0948	1	1	RaMPDB	AD_risk_metabolites
Metabolism of amino acids and derivatives	283	0.132	1	0.128	1	1	RaMPDB	AD_risk_metabolites
Metabolism of proteins	295	0.138	1	0.133	1	1	RaMPDB	AD_risk_metabolites
Biochemical pathways: part I	445	0.208	1	0.197	1	1	RaMPDB	AD_risk_metabolites
Disease	470	0.22	1	0.208	1	1	RaMPDB	AD_risk_metabolites
Metabolism	1370	0.64	1	0.537	1	1	RaMPDB	AD_risk_metabolites

## Sheet: TableS3
Table S3. Posterior probabilities from MR-BMA for microbial features associated with AD-related phenotypes.
rf_combination	posterior_prob	causal_estimate	MRBMA
genus.Methanobrevibacter.id.123	0.432	-0.114	abeta42_Mibio_BMA
phylum.Euryarchaeota.id.55	0.188	-0.103	abeta42_Mibio_BMA
genus.Methanobrevibacter.id.123,phylum.Euryarchaeota.id.55	0.038	-0.316,0.2	abeta42_Mibio_BMA
family.Defluviitaleaceae.id.1924,genus.Methanobrevibacter.id.123	0.034	0.098,-0.117	abeta42_Mibio_BMA
genus.Methanobrevibacter.id.123,genus.Subdoligranulum.id.2070	0.025	-0.113,-0.126	abeta42_Mibio_BMA
family.Pasteurellaceae.id.3689,genus.Methanobrevibacter.id.123	0.024	0.104,-0.108	abeta42_Mibio_BMA
genus.Methanobrevibacter.id.123,order.Pasteurellales.id.3688	0.024	-0.108,0.104	abeta42_Mibio_BMA
family.Pasteurellaceae.id.3689	0.023	0.131	abeta42_Mibio_BMA
order.Pasteurellales.id.3688	0.023	0.131	abeta42_Mibio_BMA
genus.Methanobrevibacter.id.123,genus.unknowngenus.id.826	0.016	-0.117,0.084	abeta42_Mibio_BMA
PWY.7371..1.4.dihydroxy.6.naphthoate.biosynthesis.II	0.402	-0.167	abeta42_pathways_BMA
PWY.841..superpathway.of.purine.nucleotides.de.novo.biosynthesis.I	0.119	0.125	abeta42_pathways_BMA
POLYAMINSYN3.PWY..superpathway.of.polyamine.biosynthesis.II	0.089	0.099	abeta42_pathways_BMA
PWY.5989..stearate.biosynthesis.II..bacteria.and.plants.	0.079	-0.117	abeta42_pathways_BMA
PWY.5989..stearate.biosynthesis.II..bacteria.and.plants.,PWY.7371..1.4.dihydroxy.6.naphthoate.biosynthesis.II	0.069	-0.146,-0.189	abeta42_pathways_BMA
PWY.7234..inosine.5..phosphate.biosynthesis.III	0.058	0.096	abeta42_pathways_BMA
POLYAMINSYN3.PWY..superpathway.of.polyamine.biosynthesis.II,PWY.7371..1.4.dihydroxy.6.naphthoate.biosynthesis.II	0.035	0.1,-0.168	abeta42_pathways_BMA
PWY0.1061..superpathway.of.L.alanine.biosynthesis	0.021	0.043	abeta42_pathways_BMA
PWY.7371..1.4.dihydroxy.6.naphthoate.biosynthesis.II,PWY.841..superpathway.of.purine.nucleotides.de.novo.biosynthesis.I	0.02	-0.147,0.099	abeta42_pathways_BMA
PWY.5989..stearate.biosynthesis.II..bacteria.and.plants.,PWY.7371..1.4.dihydroxy.6.naphthoate.biosynthesis.II,PWY0.1061..superpathway.of.L.alanine.biosynthesis	0.019	-0.231,-0.213,0.139	abeta42_pathways_BMA
CAG-884 sp000433875	0.349	0.087	ADproxy_FR02_BMA
Bifidobacterium breve	0.173	0.124	ADproxy_FR02_BMA
Akkermansia muciniphila B	0.097	-0.074	ADproxy_FR02_BMA
Intestinimonas massiliensis	0.082	0.082	ADproxy_FR02_BMA
Blautia A sp000285855	0.058	-0.034	ADproxy_FR02_BMA
Prevotella sp002933775	0.049	0.051	ADproxy_FR02_BMA
Bifidobacterium breve,CAG-884 sp000433875	0.036	0.143,0.094	ADproxy_FR02_BMA
Akkermansia muciniphila B,Bifidobacterium breve	0.021	-0.107,0.176	ADproxy_FR02_BMA
CAG-145 sp002320005	0.019	-0.019	ADproxy_FR02_BMA
Bifidobacterium breve,Intestinimonas massiliensis	0.015	0.174,0.136	ADproxy_FR02_BMA
family.Desulfovibrionaceae.id.3169	0.19	0.196	ADproxy_Mibio_BMA
order.Desulfovibrionales.id.3156	0.183	0.195	ADproxy_Mibio_BMA
class.Deltaproteobacteria.id.3087	0.175	0.194	ADproxy_Mibio_BMA
family.Desulfovibrionaceae.id.3169,genus.Ruminococcus1.id.11373	0.09	0.201,-0.143	ADproxy_Mibio_BMA
genus.Ruminococcus1.id.11373,order.Desulfovibrionales.id.3156	0.086	-0.142,0.2	ADproxy_Mibio_BMA
class.Deltaproteobacteria.id.3087,genus.Ruminococcus1.id.11373	0.08	0.198,-0.142	ADproxy_Mibio_BMA
family.Desulfovibrionaceae.id.3169,order.Desulfovibrionales.id.3156	0.015	0.126,0.07	ADproxy_Mibio_BMA
class.Deltaproteobacteria.id.3087,family.Desulfovibrionaceae.id.3169	0.015	0.045,0.151	ADproxy_Mibio_BMA
class.Deltaproteobacteria.id.3087,order.Desulfovibrionales.id.3156	0.014	0.07,0.125	ADproxy_Mibio_BMA
class.Betaproteobacteria.id.2867,family.Desulfovibrionaceae.id.3169	0.01	-0.092,0.222	ADproxy_Mibio_BMA
LACTOSECAT.PWY..lactose.and.galactose.degradation.I	0.333	-0.065	ADproxy_pathways_BMA
PWY.5188..tetrapyrrole.biosynthesis.I..from.glutamate.	0.26	-0.055	ADproxy_pathways_BMA
PWY.7328..superpathway.of.UDP.glucose.derived.O.antigen.building.blocks.biosynthesis	0.201	-0.04	ADproxy_pathways_BMA
PENTOSE.P.PWY..pentose.phosphate.pathway	0.177	0.034	ADproxy_pathways_BMA
LACTOSECAT.PWY..lactose.and.galactose.degradation.I,PENTOSE.P.PWY..pentose.phosphate.pathway	0.012	-0.113,0.093	ADproxy_pathways_BMA
LACTOSECAT.PWY..lactose.and.galactose.degradation.I,PWY.7328..superpathway.of.UDP.glucose.derived.O.antigen.building.blocks.biosynthesis	0.005	-0.073,-0.053	ADproxy_pathways_BMA
LACTOSECAT.PWY..lactose.and.galactose.degradation.I,PWY.5188..tetrapyrrole.biosynthesis.I..from.glutamate.	0.004	-0.061,-0.05	ADproxy_pathways_BMA
PWY.5188..tetrapyrrole.biosynthesis.I..from.glutamate.,PWY.7328..superpathway.of.UDP.glucose.derived.O.antigen.building.blocks.biosynthesis	0.003	-0.058,-0.045	ADproxy_pathways_BMA
PENTOSE.P.PWY..pentose.phosphate.pathway,PWY.5188..tetrapyrrole.biosynthesis.I..from.glutamate.	0.003	0.043,-0.061	ADproxy_pathways_BMA
PENTOSE.P.PWY..pentose.phosphate.pathway,PWY.7328..superpathway.of.UDP.glucose.derived.O.antigen.building.blocks.biosynthesis	0.002	0.042,-0.048	ADproxy_pathways_BMA
Phocea massiliensis	0.171	-0.305	LOAD_FR02_BMA
CAG-882 sp003486385,CAG-485 sp002362485	0.119	0.117,0.17	LOAD_FR02_BMA
CAG-485 sp002362485	0.114	0.15	LOAD_FR02_BMA
CAG-485 sp002362485,Phocea massiliensis	0.08	0.139,-0.28	LOAD_FR02_BMA
Bifidobacterium adolescentis,CAG-485 sp002362485	0.062	0.231,0.172	LOAD_FR02_BMA
Lawsonibacter sp002161175	0.05	-0.324	LOAD_FR02_BMA
CAG-882 sp003486385	0.037	0.101	LOAD_FR02_BMA
Bifidobacterium infantis,Phocea massiliensis	0.034	0.319,-0.305	LOAD_FR02_BMA
Bifidobacterium infantis	0.031	0.317	LOAD_FR02_BMA
Bifidobacterium adolescentis	0.023	0.182	LOAD_FR02_BMA
genus.Oscillospira.id.2064	0.178	0.23	LOAD_Mibio_BMA
order.Desulfovibrionales.id.3156	0.156	0.216	LOAD_Mibio_BMA
family.Desulfovibrionaceae.id.3169	0.151	0.215	LOAD_Mibio_BMA
class.Deltaproteobacteria.id.3087	0.146	0.214	LOAD_Mibio_BMA
genus..Eubacteriumbrachygroup.id.11296	0.054	-0.13	LOAD_Mibio_BMA
genus..Eubacteriumbrachygroup.id.11296,genus.Oscillospira.id.2064	0.052	-0.136,0.24	LOAD_Mibio_BMA
genus.Oscillospira.id.2064,order.Desulfovibrionales.id.3156	0.029	0.189,0.176	LOAD_Mibio_BMA
family.Desulfovibrionaceae.id.3169,genus.Oscillospira.id.2064	0.029	0.176,0.19	LOAD_Mibio_BMA
class.Deltaproteobacteria.id.3087,genus.Oscillospira.id.2064	0.028	0.175,0.19	LOAD_Mibio_BMA
genus..Eubacteriumbrachygroup.id.11296,order.Desulfovibrionales.id.3156	0.018	-0.118,0.201	LOAD_Mibio_BMA
PWY.7328..superpathway.of.UDP.glucose.derived.O.antigen.building.blocks.biosynthesis	0.916	-0.216	LOAD_pathways_BMA
POLYAMSYN.PWY..superpathway.of.polyamine.biosynthesis.I	0.035	-0.143	LOAD_pathways_BMA
POLYAMSYN.PWY..superpathway.of.polyamine.biosynthesis.I,PWY.7328..superpathway.of.UDP.glucose.derived.O.antigen.building.blocks.biosynthesis	0.024	-0.079,-0.197	LOAD_pathways_BMA
PWY.4242..pantothenate.and.coenzyme.A.biosynthesis.III,PWY.7328..superpathway.of.UDP.glucose.derived.O.antigen.building.blocks.biosynthesis	0.013	0.035,-0.212	LOAD_pathways_BMA
PWY.4242..pantothenate.and.coenzyme.A.biosynthesis.III	0.01	0.055	LOAD_pathways_BMA
POLYAMSYN.PWY..superpathway.of.polyamine.biosynthesis.I,PWY.4242..pantothenate.and.coenzyme.A.biosynthesis.III	0.001	-0.19,0.105	LOAD_pathways_BMA
POLYAMSYN.PWY..superpathway.of.polyamine.biosynthesis.I,PWY.4242..pantothenate.and.coenzyme.A.biosynthesis.III,PWY.7328..superpathway.of.UDP.glucose.derived.O.antigen.building.blocks.biosynthesis	0.001	-0.115,0.068,-0.18	LOAD_pathways_BMA
UBA1446 sp002329245	0.286	0.141	ptau_FR02_BMA
Coprobacillus cateniformis	0.271	-0.205	ptau_FR02_BMA
Kandleria vitulina	0.138	0.193	ptau_FR02_BMA
Blautia sp000436935	0.054	0.079	ptau_FR02_BMA
Blautia sp000436935,Coprobacillus cateniformis	0.037	0.149,-0.295	ptau_FR02_BMA
UCG-010 sp003150215	0.033	-0.046	ptau_FR02_BMA
Faecalicatena sp001517425	0.033	0.017	ptau_FR02_BMA
Bifidobacterium adolescentis	0.023	0.024	ptau_FR02_BMA
UCG-010 sp003150215,Coprobacillus cateniformis	0.019	-0.076,-0.283	ptau_FR02_BMA
Coprobacillus cateniformis,UBA1446 sp002329245	0.015	-0.14,0.111	ptau_FR02_BMA
class.Bacteroidia.id.912	0.266	0.332	ptau_Mibio_BMA
order.Bacteroidales.id.913	0.266	0.332	ptau_Mibio_BMA
phylum.Actinobacteria.id.400	0.05	-0.201	ptau_Mibio_BMA
class.Erysipelotrichia.id.2147	0.029	-0.199	ptau_Mibio_BMA
family.Erysipelotrichaceae.id.2149	0.029	-0.199	ptau_Mibio_BMA
order.Erysipelotrichales.id.2148	0.029	-0.199	ptau_Mibio_BMA
class.Bacteroidia.id.912,order.Bacteroidales.id.913	0.024	0.17,0.17	ptau_Mibio_BMA
class.Bacteroidia.id.912,phylum.Actinobacteria.id.400	0.016	0.26,-0.127	ptau_Mibio_BMA
order.Bacteroidales.id.913,phylum.Actinobacteria.id.400	0.016	0.26,-0.127	ptau_Mibio_BMA
class.Bacteroidia.id.912,genus.unknowngenus.id.1868	0.016	0.332,0.111	ptau_Mibio_BMA
GLCMANNANAUT.PWY..superpathway.of.N.acetylglucosamine..N.acetylmannosamine.and.N.acetylneuraminate.degradation,PWY0.1061..superpathway.of.L.alanine.biosynthesis	0.514	0.216,-0.145	ptau_pathways_BMA
GLCMANNANAUT.PWY..superpathway.of.N.acetylglucosamine..N.acetylmannosamine.and.N.acetylneuraminate.degradation	0.368	0.252	ptau_pathways_BMA
PWY0.1061..superpathway.of.L.alanine.biosynthesis	0.118	-0.174	ptau_pathways_BMA

## Sheet: TableS4
Table S4. Prioritization of causal risk factors among gut microbiota for each AD-related phenotype.
exposure	mace	mip	p_val	p_nyholt	MRBMA
class.Melainabacteria.id.1589	-0.0021295	0.0333878	0.967981	1	abeta42_Mibio_BMA
family.Defluviitaleaceae.id.1924	0.00770923	0.0806414	0.638321	1	abeta42_Mibio_BMA
family.Pasteurellaceae.id.3689	0.00909244	0.0806914	0.866842	1	abeta42_Mibio_BMA
genus.Methanobrevibacter.id.123	-0.0823457	0.638207	0.000493	0.003451	abeta42_Mibio_BMA
genus.Subdoligranulum.id.2070	-0.0095386	0.0731107	0.93228	1	abeta42_Mibio_BMA
genus.unknowngenus.id.826	0.00411281	0.0463931	0.965643	1	abeta42_Mibio_BMA
order.Pasteurellales.id.3688	0.00909244	0.0806914	0.866842	1	abeta42_Mibio_BMA
phylum.Euryarchaeota.id.55	-0.0167769	0.308938	0.022047	0.154329	abeta42_Mibio_BMA
POLYAMINSYN3.PWY..superpathway.of.polyamine.biosynthesis.II	0.0168377	0.165939	0.260828	1	abeta42_pathways_BMA
PWY.5989..stearate.biosynthesis.II..bacteria.and.plants.	-0.0282974	0.199888	0.292886	1	abeta42_pathways_BMA
PWY.7234..inosine.5..phosphate.biosynthesis.III	0.00953293	0.0982393	0.782681	1	abeta42_pathways_BMA
PWY.7371..1.4.dihydroxy.6.naphthoate.biosynthesis.II	-0.0995075	0.584537	0.034506	0.17253	abeta42_pathways_BMA
PWY.841..superpathway.of.purine.nucleotides.de.novo.biosynthesis.I	0.0195843	0.16386	0.40247	1	abeta42_pathways_BMA
PWY0.1061..superpathway.of.L.alanine.biosynthesis	0.00561111	0.065505	0.90061	1	abeta42_pathways_BMA
CAG-145 sp002320005	-0.000497455	0.0259438	0.878347	1	ADproxy_FR02_BMA
Akkermansia muciniphila B	-0.010472	0.134277	0.241196	1	ADproxy_FR02_BMA
Bifidobacterium breve	0.0385822	0.275834	0.144989	1	ADproxy_FR02_BMA
Blautia A sp000285855	-0.00291548	0.0781682	0.942548	1	ADproxy_FR02_BMA
CAG-274 sp000432155	-0.000146919	0.0197312	0.925065	1	ADproxy_FR02_BMA
CAG-884 sp000433875	0.0387238	0.437033	0.022882	0.160174	ADproxy_FR02_BMA
Intestinimonas massiliensis	0.0125445	0.127518	0.608042	1	ADproxy_FR02_BMA
Prevotella sp002933775	0.00594096	0.0881385	0.569681	1	ADproxy_FR02_BMA
class.Actinobacteria.id.419	0.00352855	0.0416542	0.952193	1	ADproxy_Mibio_BMA
class.Betaproteobacteria.id.2867	-0.00492272	0.052907	0.931325	1	ADproxy_Mibio_BMA
class.Deltaproteobacteria.id.3087	0.0595775	0.340985	0.00538499	0.026925	ADproxy_Mibio_BMA
family.Desulfovibrionaceae.id.3169	0.0705515	0.371344	0.000547999	0.00274	ADproxy_Mibio_BMA
family.Rikenellaceae.id.967	0.00286311	0.0378615	0.94886	1	ADproxy_Mibio_BMA
genus.Ruminococcus1.id.11373	-0.0455823	0.321008	0.0941469	0.470735	ADproxy_Mibio_BMA
order.Desulfovibrionales.id.3156	0.0653938	0.357389	0.001769	0.00884499	ADproxy_Mibio_BMA
LACTOSECAT.PWY..lactose.and.galactose.degradation.I	-0.0235576	0.354377	0.159832	0.479496	ADproxy_pathways_BMA
PENTOSE.P.PWY..pentose.phosphate.pathway	0.00746411	0.194636	0.60986	1	ADproxy_pathways_BMA
PWY.5188..tetrapyrrole.biosynthesis.I..from.glutamate.	-0.0148303	0.270334	0.307579	0.922736	ADproxy_pathways_BMA
PWY.7328..superpathway.of.UDP.glucose.derived.O.antigen.building.blocks.biosynthesis	-0.00859991	0.211184	0.630735	1	ADproxy_pathways_BMA
CAG-882 sp003486385	0.0248814	0.229014	0.027393	0.191751	LOAD_FR02_BMA
Bifidobacterium adolescentis	0.0325299	0.161023	0.161728	1	LOAD_FR02_BMA
Bifidobacterium infantis	0.0410291	0.142163	0.691353	1	LOAD_FR02_BMA
Blautia A sp000285855	-0.00717047	0.0596797	0.734062	1	LOAD_FR02_BMA
CAG-485 sp002362485	0.0848018	0.542873	0.01051	0.0735699	LOAD_FR02_BMA
Lawsonibacter sp002161175	-0.0363521	0.132091	0.653159	1	LOAD_FR02_BMA
Phocea massiliensis	-0.114524	0.398681	0.039277	0.274939	LOAD_FR02_BMA
UBA1066 sp900317515	0.000576407	0.0569868	0.997173	1	LOAD_FR02_BMA
class.Deltaproteobacteria.id.3087	0.0447891	0.242511	0.135217	0.540867	LOAD_Mibio_BMA
family.Desulfovibrionaceae.id.3169	0.0476949	0.249329	0.121908	0.487632	LOAD_Mibio_BMA
genus..Eubacteriumbrachygroup.id.11296	-0.0247579	0.194568	0.152169	0.608675	LOAD_Mibio_BMA
genus.Oscillospira.id.2064	0.0784233	0.358487	0.101739	0.406956	LOAD_Mibio_BMA
genus.Ruminococcus1.id.11373	-0.00536585	0.048398	0.980081	1	LOAD_Mibio_BMA
order.Desulfovibrionales.id.3156	0.0503973	0.255713	0.108697	0.434788	LOAD_Mibio_BMA
POLYAMSYN.PWY..superpathway.of.polyamine.biosynthesis.I	-0.00724302	0.061329	0.986275	1	LOAD_pathways_BMA
PWY.4242..pantothenate.and.coenzyme.A.biosynthesis.III	0.00116628	0.0243862	0.996176	1	LOAD_pathways_BMA
PWY.7328..superpathway.of.UDP.glucose.derived.O.antigen.building.blocks.biosynthesis	-0.205861	0.954148	0.00502999	0.01006	LOAD_pathways_BMA
UCG-010 sp003150215	-0.00375634	0.0669186	0.303471	1	ptau_FR02_BMA
Bifidobacterium adolescentis	0.0016165	0.0417687	0.904108	1	ptau_FR02_BMA
Blautia sp000436935	0.0122112	0.115093	0.422947	1	ptau_FR02_BMA
Coprobacillus cateniformis	-0.0826941	0.379654	0.0724729	0.434838	ptau_FR02_BMA
Faecalicatena sp001517425	0.00125749	0.0508502	0.934312	1	ptau_FR02_BMA
Kandleria vitulina	0.032243	0.179241	0.704681	1	ptau_FR02_BMA
UBA1446 sp002329245	0.047934	0.344417	0.043303	0.259818	ptau_FR02_BMA
class.Bacteroidia.id.912	0.125517	0.409607	0.01415	0.1132	ptau_Mibio_BMA
class.Erysipelotrichia.id.2147	-0.0128237	0.086092	0.747598	1	ptau_Mibio_BMA
family.Erysipelotrichaceae.id.2149	-0.0128237	0.086092	0.747598	1	ptau_Mibio_BMA
genus.Oxalobacter.id.2978	-0.00271222	0.0371543	0.779426	1	ptau_Mibio_BMA
genus.Parasutterella.id.2892	0.00178584	0.0262358	0.978557	1	ptau_Mibio_BMA
genus.RuminococcaceaeUCG002.id.11360	-0.00433907	0.0419031	0.921833	1	ptau_Mibio_BMA
genus.unknowngenus.id.1868	0.00814999	0.0692086	0.603901	1	ptau_Mibio_BMA
order.Bacteroidales.id.913	0.125517	0.409607	0.01415	0.1132	ptau_Mibio_BMA
order.Erysipelotrichales.id.2148	-0.0128237	0.086092	0.747598	1	ptau_Mibio_BMA
phylum.Actinobacteria.id.400	-0.0213203	0.125721	0.221211	1	ptau_Mibio_BMA
GLCMANNANAUT.PWY..superpathway.of.N.acetylglucosamine..N.acetylmannosamine.and.N.acetylneuraminate.degradation	0.203688	0.881842	0.041655	0.041655	ptau_pathways_BMA
PWY0.1061..superpathway.of.L.alanine.biosynthesis	-0.0949779	0.632282	0.1407	0.1407	ptau_pathways_BMA

## Sheet: TableS5
Table S5. Identification of key biomarkers to related AD phenotypes.
exposure	mace	mip	p_val	p_fdr	p_nyholt	outcome	name	exposure_type
ebi-a-GCST90001751	-0.00861704	0.12771	0.907858	0.907858	1	CSF Aβ42	CD20 on IgD+ CD38+ B cell || id:ebi-a-GCST90001751	immune biomarkers
ebi-a-GCST90001759	-0.0116595	0.144621	0.857027	0.907858	1	CSF Aβ42	CD20 on naive-mature B cell || id:ebi-a-GCST90001759	immune biomarkers
ebi-a-GCST90001779	-0.0156675	0.204766	0.518245	0.863742	1	CSF Aβ42	CD25 on IgD+ CD24- B cell || id:ebi-a-GCST90001779	immune biomarkers
ebi-a-GCST90001789	-0.0416972	0.424001	0.0557139	0.251677	0.222856	CSF Aβ42	CD25 on IgD- CD38dim B cell || id:ebi-a-GCST90001789	immune biomarkers
ebi-a-GCST90002104	0.0103136	0.226184	0.100671	0.251677	0.402684	CSF Aβ42	HLA DR on myeloid Dendritic Cell || id:ebi-a-GCST90002104	immune biomarkers
prot-a-1542	-0.000715832	0.0262742	0.863375	0.997535	1	ADproxy	Interleukin-6 receptor subunit beta || id:prot-a-1542	immune biomarkers
prot-a-1445	0.00376897	0.0600457	0.825989	0.997535	1	ADproxy	Cation-independent mannose-6-phosphate receptor || id:prot-a-1445	BBB related biomarkers
prot-a-1610	0.0016501	0.0316118	0.997535	0.997535	1	ADproxy	Potassium voltage-gated channel subfamily E member 2 || id:prot-a-1610	BBB related biomarkers
prot-a-1920	0.000943542	0.0362995	0.543985	0.997535	1	ADproxy	Neutrophil collagenase || id:prot-a-1920	BBB related biomarkers
prot-a-2337	-0.00385921	0.0561014	0.926122	0.997535	1	ADproxy	Neutrophil-activating peptide 2 || id:prot-a-2337	immune biomarkers
prot-a-2944	0.0233847	0.244531	0.137334	0.549335	0.961337	ADproxy	Angiopoietin-1 receptor, soluble || id:prot-a-2944	BBB related biomarkers
prot-a-403	-0.00323696	0.0776165	0.301875	0.804999	1	ADproxy	C-C motif chemokine 25 || id:prot-a-403	immune biomarkers
prot-a-54	0.0625474	0.72372	0.00722099	0.0577679	0.0505469	ADproxy	Advanced glycosylation end product-specific receptor, soluble || id:prot-a-54	BBB related biomarkers
prot-a-2215	-0.0136317	0.256255	0.106462	0.141949	0.319386	LOAD	Programmed cell death 1 ligand 2 || id:prot-a-2215	immune biomarkers
prot-a-1445	0.0093077	0.183703	0.975115	0.975115	1	LOAD	Cation-independent mannose-6-phosphate receptor || id:prot-a-1445	BBB related biomarkers
prot-a-1610	0.0120291	0.278549	0.0786849	0.141949	0.236055	LOAD	Potassium voltage-gated channel subfamily E member 2 || id:prot-a-1610	BBB related biomarkers
prot-a-1920	-0.0343473	0.41347	0.105981	0.141949	0.317943	LOAD	Neutrophil collagenase || id:prot-a-1920	BBB related biomarkers
ebi-a-GCST90092889	0.00409903	0.439854	0.861891	0.861891	0.861891	ADproxy	Average diameter for LDL particles	metabolic biomarkers
ebi-a-GCST90092943	-0.0322585	0.568402	0.139847	0.279694	0.139847	ADproxy	Remnant cholesterol (non-HDL, non-LDL -cholesterol)	metabolic biomarkers
ebi-a-GCST90093002	-0.0764276	0.508889	0.049585	0.247925	0.19834	LOAD	Average diameter for VLDL particles	metabolic biomarkers
ebi-a-GCST90092813	-0.0102117	0.119337	0.806026	0.946951	1	LOAD	Citrate levels	metabolic biomarkers
ebi-a-GCST90092818	0.00203453	0.065191	0.946951	0.946951	1	LOAD	Glutamine levels	metabolic biomarkers
ebi-a-GCST90092821	0.0471385	0.27323	0.551779	0.919632	1	LOAD	Glycoprotein acetyls levels	metabolic biomarkers
ebi-a-GCST90092843	0.0083315	0.116838	0.504226	0.919632	1	LOAD	Isoleucine levels	metabolic biomarkers
ebi-a-GCST90092814	0.0191674	0.244918	0.228851	0.859212	0.228851	CSF p-tau	Clinical LDL cholesterol levels	metabolic biomarkers
ebi-a-GCST90092838	0.0145574	0.21957	0.343685	0.859212	0.343685	CSF p-tau	Concentration of IDL particles	metabolic biomarkers
ebi-a-GCST90092863	0.00921908	0.197702	0.846069	0.905594	0.846069	CSF p-tau	Concentration of large LDL particles	metabolic biomarkers
ebi-a-GCST90092883	0.0130352	0.224591	0.655956	0.905594	0.655956	CSF p-tau	LDL cholesterol levels	metabolic biomarkers
ebi-a-GCST90092930	0.00946011	0.207988	0.905594	0.905594	0.905594	CSF p-tau	Total cholesterol minus HDL-C levels	metabolic biomarkers
ebi-a-GCST90001613	-0.0115003	0.118107	0.668563	0.847241	1	LOAD	CD4-CD8- T cell %leukocyte || id:ebi-a-GCST90001613	immune biomarkers
ebi-a-GCST90001724	0.045319	0.299424	0.0912029	0.370694	0.547217	LOAD	CD19 on IgD+ CD24+ B cell || id:ebi-a-GCST90001724	immune biomarkers
ebi-a-GCST90001963	-0.0137739	0.164887	0.158869	0.370694	0.953213	LOAD	FSC-A on myeloid Dendritic Cell || id:ebi-a-GCST90001963	immune biomarkers
ebi-a-GCST90001964	-0.0688146	0.353024	0.147384	0.370694	0.884303	LOAD	FSC-A on plasmacytoid Dendritic Cell || id:ebi-a-GCST90001964	immune biomarkers
ebi-a-GCST90002054	0.0133077	0.138859	0.847241	0.847241	1	LOAD	CD8 on Central Memory CD8+ T cell || id:ebi-a-GCST90002054	immune biomarkers
ebi-a-GCST90002104	-0.00107905	0.0403798	0.795422	0.847241	1	LOAD	HLA DR on myeloid Dendritic Cell || id:ebi-a-GCST90002104	immune biomarkers
ebi-a-GCST90002106	-0.00179363	0.0462718	0.751528	0.847241	1	LOAD	HLA DR on Dendritic Cell || id:ebi-a-GCST90002106	immune biomarkers
ebi-a-GCST90001581	0.00497326	0.116208	0.955677	0.955677	1	CSF p-tau	CD14- CD16- Absolute Count || id:ebi-a-GCST90001581	immune biomarkers
ebi-a-GCST90001907	-0.0372243	0.473116	0.104979	0.333176	0.314937	CSF p-tau	CCR7 on naive CD4+ T cell || id:ebi-a-GCST90001907	immune biomarkers
ebi-a-GCST90001932	-0.0240459	0.317771	0.254825	0.339766	0.764474	CSF p-tau	CD127 on CD45RA+ CD4+ T cell || id:ebi-a-GCST90001932	immune biomarkers
ebi-a-GCST90001953	0.00461746	0.16068	0.166588	0.333176	0.499764	CSF p-tau	CD33 on CD33dim HLA DR- || id:ebi-a-GCST90001953	immune biomarkers

## Sheet: TableS6
Table S6. ​Evaluating the influence of prior choice in MR-BMA via sensitivity analysis.
Exposure	MIP	Rank	Dataset	Prior_type	Prior_value
Akkermansia muciniphila B	0.116805	3	ADproxy_FR02	prior_prob	0.01
Akkermansia muciniphila B	0.1243	3	ADproxy_FR02	prior_prob	0.05
Akkermansia muciniphila B	0.134277	3	ADproxy_FR02	prior_prob	0.1
Akkermansia muciniphila B	0.155793	3	ADproxy_FR02	prior_prob	0.2
Akkermansia muciniphila B	0.178567	3	ADproxy_FR02	prior_prob	0.3
Akkermansia muciniphila B	0.134277	3	ADproxy_FR02	prior_sigma	0.1
Akkermansia muciniphila B	0.134277	3	ADproxy_FR02	prior_sigma	0.5
Akkermansia muciniphila B	0.134277	3	ADproxy_FR02	prior_sigma	0.7
Bifidobacterium adolescentis	0.0640333	4	LOAD_FR02	prior_prob	0.01
Bifidobacterium adolescentis	0.110794	4	LOAD_FR02	prior_prob	0.05
Bifidobacterium adolescentis	0.161023	4	LOAD_FR02	prior_prob	0.1
Bifidobacterium adolescentis	0.245259	4	LOAD_FR02	prior_prob	0.2
Bifidobacterium adolescentis	0.318333	4	LOAD_FR02	prior_prob	0.3
Bifidobacterium adolescentis	0.161023	4	LOAD_FR02	prior_sigma	0.1
Bifidobacterium adolescentis	0.161023	4	LOAD_FR02	prior_sigma	0.5
Bifidobacterium adolescentis	0.161023	4	LOAD_FR02	prior_sigma	0.7
Bifidobacterium adolescentis	0.0282258	7	ptau_FR02	prior_prob	0.01
Bifidobacterium adolescentis	0.0337957	7	ptau_FR02	prior_prob	0.05
Bifidobacterium adolescentis	0.0417687	7	ptau_FR02	prior_prob	0.1
Bifidobacterium adolescentis	0.0618639	7	ptau_FR02	prior_prob	0.2
Bifidobacterium adolescentis	0.0892437	7	ptau_FR02	prior_prob	0.3
Bifidobacterium adolescentis	0.0417687	7	ptau_FR02	prior_sigma	0.1
Bifidobacterium adolescentis	0.0417687	7	ptau_FR02	prior_sigma	0.5
Bifidobacterium adolescentis	0.0417687	7	ptau_FR02	prior_sigma	0.7
Bifidobacterium breve	0.211488	2	ADproxy_FR02	prior_prob	0.01
Bifidobacterium breve	0.237202	2	ADproxy_FR02	prior_prob	0.05
Bifidobacterium breve	0.275834	2	ADproxy_FR02	prior_prob	0.1
Bifidobacterium breve	0.383765	2	ADproxy_FR02	prior_prob	0.2
Bifidobacterium breve	0.537329	2	ADproxy_FR02	prior_prob	0.3
Bifidobacterium breve	0.275834	2	ADproxy_FR02	prior_sigma	0.1
Bifidobacterium breve	0.275834	2	ADproxy_FR02	prior_sigma	0.5
Bifidobacterium breve	0.275834	2	ADproxy_FR02	prior_sigma	0.7
Bifidobacterium infantis	0.0776098	5	LOAD_FR02	prior_prob	0.01
Bifidobacterium infantis	0.105815	5	LOAD_FR02	prior_prob	0.05
Bifidobacterium infantis	0.142163	5	LOAD_FR02	prior_prob	0.1
Bifidobacterium infantis	0.214723	5	LOAD_FR02	prior_prob	0.2
Bifidobacterium infantis	0.285212	5	LOAD_FR02	prior_prob	0.3
Bifidobacterium infantis	0.142163	5	LOAD_FR02	prior_sigma	0.1
Bifidobacterium infantis	0.142163	5	LOAD_FR02	prior_sigma	0.5
Bifidobacterium infantis	0.142163	5	LOAD_FR02	prior_sigma	0.7
Blautia A sp000285855	0.0694114	6	ADproxy_FR02	prior_prob	0.01
Blautia A sp000285855	0.0729606	6	ADproxy_FR02	prior_prob	0.05
Blautia A sp000285855	0.0781682	6	ADproxy_FR02	prior_prob	0.1
Blautia A sp000285855	0.09222	6	ADproxy_FR02	prior_prob	0.2
Blautia A sp000285855	0.114463	6	ADproxy_FR02	prior_prob	0.3
Blautia A sp000285855	0.0781682	6	ADproxy_FR02	prior_sigma	0.1
Blautia A sp000285855	0.0781682	6	ADproxy_FR02	prior_sigma	0.5
Blautia A sp000285855	0.0781682	6	ADproxy_FR02	prior_sigma	0.7
Blautia A sp000285855	0.01678	7	LOAD_FR02	prior_prob	0.01
Blautia A sp000285855	0.0331155	7	LOAD_FR02	prior_prob	0.05
Blautia A sp000285855	0.0596797	7	LOAD_FR02	prior_prob	0.1
Blautia A sp000285855	0.12692	7	LOAD_FR02	prior_prob	0.2
Blautia A sp000285855	0.207758	7	LOAD_FR02	prior_prob	0.3
Blautia A sp000285855	0.0596797	7	LOAD_FR02	prior_sigma	0.1
Blautia A sp000285855	0.0596797	7	LOAD_FR02	prior_sigma	0.5
Blautia A sp000285855	0.0596797	7	LOAD_FR02	prior_sigma	0.7
Blautia sp000436935	0.0694315	4	ptau_FR02	prior_prob	0.01
Blautia sp000436935	0.08888	4	ptau_FR02	prior_prob	0.05
Blautia sp000436935	0.115093	4	ptau_FR02	prior_prob	0.1
Blautia sp000436935	0.174458	4	ptau_FR02	prior_prob	0.2
Blautia sp000436935	0.244036	4	ptau_FR02	prior_prob	0.3
Blautia sp000436935	0.115093	4	ptau_FR02	prior_sigma	0.1
Blautia sp000436935	0.115093	4	ptau_FR02	prior_sigma	0.5
Blautia sp000436935	0.115093	4	ptau_FR02	prior_sigma	0.7
CAG-145 sp002320005	0.0230718	7	ADproxy_FR02	prior_prob	0.01
CAG-145 sp002320005	0.0242464	7	ADproxy_FR02	prior_prob	0.05
CAG-145 sp002320005	0.0259438	7	ADproxy_FR02	prior_prob	0.1
CAG-145 sp002320005	0.0306829	7	ADproxy_FR02	prior_prob	0.2
CAG-145 sp002320005	0.0393784	7	ADproxy_FR02	prior_prob	0.3
CAG-145 sp002320005	0.0259438	7	ADproxy_FR02	prior_sigma	0.1
CAG-145 sp002320005	0.0259438	7	ADproxy_FR02	prior_sigma	0.5
CAG-145 sp002320005	0.0259438	7	ADproxy_FR02	prior_sigma	0.7
CAG-274 sp000432155	0.017817	8	ADproxy_FR02	prior_prob	0.01
CAG-274 sp000432155	0.0186214	8	ADproxy_FR02	prior_prob	0.05
CAG-274 sp000432155	0.0197312	8	ADproxy_FR02	prior_prob	0.1
CAG-274 sp000432155	0.0223873	8	ADproxy_FR02	prior_prob	0.2
CAG-274 sp000432155	0.0262032	8	ADproxy_FR02	prior_prob	0.3
CAG-274 sp000432155	0.0197312	8	ADproxy_FR02	prior_sigma	0.1
CAG-274 sp000432155	0.0197312	8	ADproxy_FR02	prior_sigma	0.5
CAG-274 sp000432155	0.0197312	8	ADproxy_FR02	prior_sigma	0.7
CAG-485 sp002362485	0.295562	1	LOAD_FR02	prior_prob	0.01
CAG-485 sp002362485	0.423326	1	LOAD_FR02	prior_prob	0.05
CAG-485 sp002362485	0.542873	1	LOAD_FR02	prior_prob	0.1
CAG-485 sp002362485	0.701746	1	LOAD_FR02	prior_prob	0.2
CAG-485 sp002362485	0.800489	1	LOAD_FR02	prior_prob	0.3
CAG-485 sp002362485	0.542873	1	LOAD_FR02	prior_sigma	0.1
CAG-485 sp002362485	0.542873	1	LOAD_FR02	prior_sigma	0.5
CAG-485 sp002362485	0.542873	1	LOAD_FR02	prior_sigma	0.7
CAG-882 sp003486385	0.104563	3	LOAD_FR02	prior_prob	0.01
CAG-882 sp003486385	0.169865	3	LOAD_FR02	prior_prob	0.05
CAG-882 sp003486385	0.229014	3	LOAD_FR02	prior_prob	0.1
CAG-882 sp003486385	0.304853	3	LOAD_FR02	prior_prob	0.2
CAG-882 sp003486385	0.352336	3	LOAD_FR02	prior_prob	0.3
CAG-882 sp003486385	0.229014	3	LOAD_FR02	prior_sigma	0.1
CAG-882 sp003486385	0.229014	3	LOAD_FR02	prior_sigma	0.5
CAG-882 sp003486385	0.229014	3	LOAD_FR02	prior_sigma	0.7
CAG-884 sp000433875	0.416188	1	ADproxy_FR02	prior_prob	0.01
CAG-884 sp000433875	0.424317	1	ADproxy_FR02	prior_prob	0.05
CAG-884 sp000433875	0.437033	1	ADproxy_FR02	prior_prob	0.1
CAG-884 sp000433875	0.478452	1	ADproxy_FR02	prior_prob	0.2
CAG-884 sp000433875	0.552093	1	ADproxy_FR02	prior_prob	0.3
CAG-884 sp000433875	0.437033	1	ADproxy_FR02	prior_sigma	0.1
CAG-884 sp000433875	0.437033	1	ADproxy_FR02	prior_sigma	0.5
CAG-884 sp000433875	0.437033	1	ADproxy_FR02	prior_sigma	0.7
class.Actinobacteria.id.419	0.00551386	6	ADproxy_Mibio	prior_prob	0.01
class.Actinobacteria.id.419	0.0216516	6	ADproxy_Mibio	prior_prob	0.05
class.Actinobacteria.id.419	0.0416542	6	ADproxy_Mibio	prior_prob	0.1
class.Actinobacteria.id.419	0.0830066	6	ADproxy_Mibio	prior_prob	0.2
class.Actinobacteria.id.419	0.12861	6	ADproxy_Mibio	prior_prob	0.3
class.Actinobacteria.id.419	0.0416542	6	ADproxy_Mibio	prior_sigma	0.1
class.Actinobacteria.id.419	0.0416542	6	ADproxy_Mibio	prior_sigma	0.5
class.Actinobacteria.id.419	0.0416542	6	ADproxy_Mibio	prior_sigma	0.7
class.Bacteroidia.id.912	0.389848	1	ptau_Mibio	prior_prob	0.01
class.Bacteroidia.id.912	0.39835	1	ptau_Mibio	prior_prob	0.05
class.Bacteroidia.id.912	0.409607	1	ptau_Mibio	prior_prob	0.1
class.Bacteroidia.id.912	0.434583	1	ptau_Mibio	prior_prob	0.2
class.Bacteroidia.id.912	0.409607	1	ptau_Mibio	prior_sigma	0.1
class.Bacteroidia.id.912	0.409607	1	ptau_Mibio	prior_sigma	0.5
class.Bacteroidia.id.912	0.409607	1	ptau_Mibio	prior_sigma	0.7
class.Betaproteobacteria.id.2867	0.00508682	5	ADproxy_Mibio	prior_prob	0.01
class.Betaproteobacteria.id.2867	0.0248699	5	ADproxy_Mibio	prior_prob	0.05
class.Betaproteobacteria.id.2867	0.052907	5	ADproxy_Mibio	prior_prob	0.1
class.Betaproteobacteria.id.2867	0.119287	5	ADproxy_Mibio	prior_prob	0.2
class.Betaproteobacteria.id.2867	0.199023	5	ADproxy_Mibio	prior_prob	0.3
class.Betaproteobacteria.id.2867	0.052907	5	ADproxy_Mibio	prior_sigma	0.1
class.Betaproteobacteria.id.2867	0.052907	5	ADproxy_Mibio	prior_sigma	0.5
class.Betaproteobacteria.id.2867	0.052907	5	ADproxy_Mibio	prior_sigma	0.7
class.Deltaproteobacteria.id.3087	0.317515	3	ADproxy_Mibio	prior_prob	0.01
class.Deltaproteobacteria.id.3087	0.327403	3	ADproxy_Mibio	prior_prob	0.05
class.Deltaproteobacteria.id.3087	0.340985	3	ADproxy_Mibio	prior_prob	0.1
class.Deltaproteobacteria.id.3087	0.372508	3	ADproxy_Mibio	prior_prob	0.2
class.Deltaproteobacteria.id.3087	0.41069	3	ADproxy_Mibio	prior_prob	0.3
class.Deltaproteobacteria.id.3087	0.340985	3	ADproxy_Mibio	prior_sigma	0.1
class.Deltaproteobacteria.id.3087	0.340985	3	ADproxy_Mibio	prior_sigma	0.5
class.Deltaproteobacteria.id.3087	0.340985	3	ADproxy_Mibio	prior_sigma	0.7
class.Deltaproteobacteria.id.3087	0.211465	4	LOAD_Mibio	prior_prob	0.01
class.Deltaproteobacteria.id.3087	0.224327	4	LOAD_Mibio	prior_prob	0.05
class.Deltaproteobacteria.id.3087	0.242511	4	LOAD_Mibio	prior_prob	0.1
class.Deltaproteobacteria.id.3087	0.286034	4	LOAD_Mibio	prior_prob	0.2
class.Deltaproteobacteria.id.3087	0.339248	4	LOAD_Mibio	prior_prob	0.3
class.Deltaproteobacteria.id.3087	0.242511	4	LOAD_Mibio	prior_sigma	0.1
class.Deltaproteobacteria.id.3087	0.242511	4	LOAD_Mibio	prior_sigma	0.5
class.Deltaproteobacteria.id.3087	0.242511	4	LOAD_Mibio	prior_sigma	0.7
class.Erysipelotrichia.id.2147	0.0459884	4	ptau_Mibio	prior_prob	0.01
class.Erysipelotrichia.id.2147	0.0626445	4	ptau_Mibio	prior_prob	0.05
class.Erysipelotrichia.id.2147	0.086092	4	ptau_Mibio	prior_prob	0.1
class.Erysipelotrichia.id.2147	0.142822	4	ptau_Mibio	prior_prob	0.2
class.Erysipelotrichia.id.2147	0.086092	4	ptau_Mibio	prior_sigma	0.1
class.Erysipelotrichia.id.2147	0.086092	4	ptau_Mibio	prior_sigma	0.5
class.Erysipelotrichia.id.2147	0.086092	4	ptau_Mibio	prior_sigma	0.7
class.Melainabacteria.id.1589	0.0129952	8	abeta42_Mibio	prior_prob	0.01
class.Melainabacteria.id.1589	0.0216358	8	abeta42_Mibio	prior_prob	0.05
class.Melainabacteria.id.1589	0.0333878	8	abeta42_Mibio	prior_prob	0.1
class.Melainabacteria.id.1589	0.0605521	8	abeta42_Mibio	prior_prob	0.2
class.Melainabacteria.id.1589	0.0936865	8	abeta42_Mibio	prior_prob	0.3
class.Melainabacteria.id.1589	0.0333878	8	abeta42_Mibio	prior_sigma	0.1
class.Melainabacteria.id.1589	0.0333878	8	abeta42_Mibio	prior_sigma	0.5
class.Melainabacteria.id.1589	0.0333878	8	abeta42_Mibio	prior_sigma	0.7
Coprobacillus cateniformis	0.328564	1	ptau_FR02	prior_prob	0.01
Coprobacillus cateniformis	0.350518	1	ptau_FR02	prior_prob	0.05
Coprobacillus cateniformis	0.379654	1	ptau_FR02	prior_prob	0.1
Coprobacillus cateniformis	0.443798	1	ptau_FR02	prior_prob	0.2
Coprobacillus cateniformis	0.515852	1	ptau_FR02	prior_prob	0.3
Coprobacillus cateniformis	0.379654	1	ptau_FR02	prior_sigma	0.1
Coprobacillus cateniformis	0.379654	1	ptau_FR02	prior_sigma	0.5
Coprobacillus cateniformis	0.379654	1	ptau_FR02	prior_sigma	0.7
Faecalicatena sp001517425	0.0399144	6	ptau_FR02	prior_prob	0.01
Faecalicatena sp001517425	0.0444341	6	ptau_FR02	prior_prob	0.05
Faecalicatena sp001517425	0.0508502	6	ptau_FR02	prior_prob	0.1
Faecalicatena sp001517425	0.0668735	6	ptau_FR02	prior_prob	0.2
Faecalicatena sp001517425	0.0886434	6	ptau_FR02	prior_prob	0.3
Faecalicatena sp001517425	0.0508502	6	ptau_FR02	prior_sigma	0.1
Faecalicatena sp001517425	0.0508502	6	ptau_FR02	prior_sigma	0.5
Faecalicatena sp001517425	0.0508502	6	ptau_FR02	prior_sigma	0.7
family.Defluviitaleaceae.id.1924	0.0237929	5	abeta42_Mibio	prior_prob	0.01
family.Defluviitaleaceae.id.1924	0.0485781	5	abeta42_Mibio	prior_prob	0.05
family.Defluviitaleaceae.id.1924	0.0806414	5	abeta42_Mibio	prior_prob	0.1
family.Defluviitaleaceae.id.1924	0.14824	5	abeta42_Mibio	prior_prob	0.2
family.Defluviitaleaceae.id.1924	0.220191	5	abeta42_Mibio	prior_prob	0.3
family.Defluviitaleaceae.id.1924	0.0806414	5	abeta42_Mibio	prior_sigma	0.1
family.Defluviitaleaceae.id.1924	0.0806414	5	abeta42_Mibio	prior_sigma	0.5
family.Defluviitaleaceae.id.1924	0.0806414	5	abeta42_Mibio	prior_sigma	0.7
family.Desulfovibrionaceae.id.3169	0.345121	1	ADproxy_Mibio	prior_prob	0.01
family.Desulfovibrionaceae.id.3169	0.356503	1	ADproxy_Mibio	prior_prob	0.05
family.Desulfovibrionaceae.id.3169	0.371344	1	ADproxy_Mibio	prior_prob	0.1
family.Desulfovibrionaceae.id.3169	0.403988	1	ADproxy_Mibio	prior_prob	0.2
family.Desulfovibrionaceae.id.3169	0.441987	1	ADproxy_Mibio	prior_prob	0.3
family.Desulfovibrionaceae.id.3169	0.371344	1	ADproxy_Mibio	prior_sigma	0.1
family.Desulfovibrionaceae.id.3169	0.371344	1	ADproxy_Mibio	prior_sigma	0.5
family.Desulfovibrionaceae.id.3169	0.371344	1	ADproxy_Mibio	prior_sigma	0.7
family.Desulfovibrionaceae.id.3169	0.218878	3	LOAD_Mibio	prior_prob	0.01
family.Desulfovibrionaceae.id.3169	0.23149	3	LOAD_Mibio	prior_prob	0.05
family.Desulfovibrionaceae.id.3169	0.249329	3	LOAD_Mibio	prior_prob	0.1
family.Desulfovibrionaceae.id.3169	0.29208	3	LOAD_Mibio	prior_prob	0.2
family.Desulfovibrionaceae.id.3169	0.34446	3	LOAD_Mibio	prior_prob	0.3
family.Desulfovibrionaceae.id.3169	0.249329	3	LOAD_Mibio	prior_sigma	0.1
family.Desulfovibrionaceae.id.3169	0.249329	3	LOAD_Mibio	prior_sigma	0.5
family.Desulfovibrionaceae.id.3169	0.249329	3	LOAD_Mibio	prior_sigma	0.7
family.Erysipelotrichaceae.id.2149	0.0459884	5	ptau_Mibio	prior_prob	0.01
family.Erysipelotrichaceae.id.2149	0.0626445	5	ptau_Mibio	prior_prob	0.05
family.Erysipelotrichaceae.id.2149	0.086092	5	ptau_Mibio	prior_prob	0.1
family.Erysipelotrichaceae.id.2149	0.142822	5	ptau_Mibio	prior_prob	0.2
family.Erysipelotrichaceae.id.2149	0.086092	5	ptau_Mibio	prior_sigma	0.1
family.Erysipelotrichaceae.id.2149	0.086092	5	ptau_Mibio	prior_sigma	0.5
family.Erysipelotrichaceae.id.2149	0.086092	5	ptau_Mibio	prior_sigma	0.7
family.Pasteurellaceae.id.3689	0.0367049	3	abeta42_Mibio	prior_prob	0.01
family.Pasteurellaceae.id.3689	0.0549647	3	abeta42_Mibio	prior_prob	0.05
family.Pasteurellaceae.id.3689	0.0806914	3	abeta42_Mibio	prior_prob	0.1
family.Pasteurellaceae.id.3689	0.142748	3	abeta42_Mibio	prior_prob	0.2
family.Pasteurellaceae.id.3689	0.219895	3	abeta42_Mibio	prior_prob	0.3
family.Pasteurellaceae.id.3689	0.0806914	3	abeta42_Mibio	prior_sigma	0.1
family.Pasteurellaceae.id.3689	0.0806914	3	abeta42_Mibio	prior_sigma	0.5
family.Pasteurellaceae.id.3689	0.0806914	3	abeta42_Mibio	prior_sigma	0.7
family.Rikenellaceae.id.967	0.00742345	7	ADproxy_Mibio	prior_prob	0.01
family.Rikenellaceae.id.967	0.0196198	7	ADproxy_Mibio	prior_prob	0.05
family.Rikenellaceae.id.967	0.0378615	7	ADproxy_Mibio	prior_prob	0.1
family.Rikenellaceae.id.967	0.0851217	7	ADproxy_Mibio	prior_prob	0.2
family.Rikenellaceae.id.967	0.148561	7	ADproxy_Mibio	prior_prob	0.3
family.Rikenellaceae.id.967	0.0378615	7	ADproxy_Mibio	prior_sigma	0.1
family.Rikenellaceae.id.967	0.0378615	7	ADproxy_Mibio	prior_sigma	0.5
family.Rikenellaceae.id.967	0.0378615	7	ADproxy_Mibio	prior_sigma	0.7
genus..Eubacteriumbrachygroup.id.11296	0.0886258	5	LOAD_Mibio	prior_prob	0.01
genus..Eubacteriumbrachygroup.id.11296	0.134963	5	LOAD_Mibio	prior_prob	0.05
genus..Eubacteriumbrachygroup.id.11296	0.194568	5	LOAD_Mibio	prior_prob	0.1
genus..Eubacteriumbrachygroup.id.11296	0.316269	5	LOAD_Mibio	prior_prob	0.2
genus..Eubacteriumbrachygroup.id.11296	0.436218	5	LOAD_Mibio	prior_prob	0.3
genus..Eubacteriumbrachygroup.id.11296	0.194568	5	LOAD_Mibio	prior_sigma	0.1
genus..Eubacteriumbrachygroup.id.11296	0.194568	5	LOAD_Mibio	prior_sigma	0.5
genus..Eubacteriumbrachygroup.id.11296	0.194568	5	LOAD_Mibio	prior_sigma	0.7
genus.Methanobrevibacter.id.123	0.611744	1	abeta42_Mibio	prior_prob	0.01
genus.Methanobrevibacter.id.123	0.623385	1	abeta42_Mibio	prior_prob	0.05
genus.Methanobrevibacter.id.123	0.638207	1	abeta42_Mibio	prior_prob	0.1
genus.Methanobrevibacter.id.123	0.668646	1	abeta42_Mibio	prior_prob	0.2
genus.Methanobrevibacter.id.123	0.699933	1	abeta42_Mibio	prior_prob	0.3
genus.Methanobrevibacter.id.123	0.638207	1	abeta42_Mibio	prior_sigma	0.1
genus.Methanobrevibacter.id.123	0.638207	1	abeta42_Mibio	prior_sigma	0.5
genus.Methanobrevibacter.id.123	0.638207	1	abeta42_Mibio	prior_sigma	0.7
genus.Oscillospira.id.2064	0.264738	1	LOAD_Mibio	prior_prob	0.01
genus.Oscillospira.id.2064	0.306026	1	LOAD_Mibio	prior_prob	0.05
genus.Oscillospira.id.2064	0.358487	1	LOAD_Mibio	prior_prob	0.1
genus.Oscillospira.id.2064	0.463589	1	LOAD_Mibio	prior_prob	0.2
genus.Oscillospira.id.2064	0.564753	1	LOAD_Mibio	prior_prob	0.3
genus.Oscillospira.id.2064	0.358487	1	LOAD_Mibio	prior_sigma	0.1
genus.Oscillospira.id.2064	0.358487	1	LOAD_Mibio	prior_sigma	0.5
genus.Oscillospira.id.2064	0.358487	1	LOAD_Mibio	prior_sigma	0.7
genus.Oxalobacter.id.2978	0.00748792	9	ptau_Mibio	prior_prob	0.01
genus.Oxalobacter.id.2978	0.0199161	9	ptau_Mibio	prior_prob	0.05
genus.Oxalobacter.id.2978	0.0371543	9	ptau_Mibio	prior_prob	0.1
genus.Oxalobacter.id.2978	0.0782319	9	ptau_Mibio	prior_prob	0.2
genus.Oxalobacter.id.2978	0.0371543	9	ptau_Mibio	prior_sigma	0.1
genus.Oxalobacter.id.2978	0.0371543	9	ptau_Mibio	prior_sigma	0.5
genus.Oxalobacter.id.2978	0.0371543	9	ptau_Mibio	prior_sigma	0.7
genus.Parasutterella.id.2892	0.00799409	10	ptau_Mibio	prior_prob	0.01
genus.Parasutterella.id.2892	0.0158107	10	ptau_Mibio	prior_prob	0.05
genus.Parasutterella.id.2892	0.0262358	10	ptau_Mibio	prior_prob	0.1
genus.Parasutterella.id.2892	0.0496023	10	ptau_Mibio	prior_prob	0.2
genus.Parasutterella.id.2892	0.0262358	10	ptau_Mibio	prior_sigma	0.1
genus.Parasutterella.id.2892	0.0262358	10	ptau_Mibio	prior_sigma	0.5
genus.Parasutterella.id.2892	0.0262358	10	ptau_Mibio	prior_sigma	0.7
genus.RuminococcaceaeUCG002.id.11360	0.0101945	8	ptau_Mibio	prior_prob	0.01
genus.RuminococcaceaeUCG002.id.11360	0.0232379	8	ptau_Mibio	prior_prob	0.05
genus.RuminococcaceaeUCG002.id.11360	0.0419031	8	ptau_Mibio	prior_prob	0.1
genus.RuminococcaceaeUCG002.id.11360	0.0887229	8	ptau_Mibio	prior_prob	0.2
genus.RuminococcaceaeUCG002.id.11360	0.0419031	8	ptau_Mibio	prior_sigma	0.1
genus.RuminococcaceaeUCG002.id.11360	0.0419031	8	ptau_Mibio	prior_sigma	0.5
genus.RuminococcaceaeUCG002.id.11360	0.0419031	8	ptau_Mibio	prior_sigma	0.7
genus.Ruminococcus1.id.11373	0.046818	4	ADproxy_Mibio	prior_prob	0.01
genus.Ruminococcus1.id.11373	0.184853	4	ADproxy_Mibio	prior_prob	0.05
genus.Ruminococcus1.id.11373	0.321008	4	ADproxy_Mibio	prior_prob	0.1
genus.Ruminococcus1.id.11373	0.515942	4	ADproxy_Mibio	prior_prob	0.2
genus.Ruminococcus1.id.11373	0.648839	4	ADproxy_Mibio	prior_prob	0.3
genus.Ruminococcus1.id.11373	0.321008	4	ADproxy_Mibio	prior_sigma	0.1
genus.Ruminococcus1.id.11373	0.321008	4	ADproxy_Mibio	prior_sigma	0.5
genus.Ruminococcus1.id.11373	0.321008	4	ADproxy_Mibio	prior_sigma	0.7
genus.Ruminococcus1.id.11373	0.0236346	6	LOAD_Mibio	prior_prob	0.01
genus.Ruminococcus1.id.11373	0.0341362	6	LOAD_Mibio	prior_prob	0.05
genus.Ruminococcus1.id.11373	0.048398	6	LOAD_Mibio	prior_prob	0.1
genus.Ruminococcus1.id.11373	0.0812205	6	LOAD_Mibio	prior_prob	0.2
genus.Ruminococcus1.id.11373	0.120883	6	LOAD_Mibio	prior_prob	0.3
genus.Ruminococcus1.id.11373	0.048398	6	LOAD_Mibio	prior_sigma	0.1
genus.Ruminococcus1.id.11373	0.048398	6	LOAD_Mibio	prior_sigma	0.5
genus.Ruminococcus1.id.11373	0.048398	6	LOAD_Mibio	prior_sigma	0.7
genus.Subdoligranulum.id.2070	0.0267415	6	abeta42_Mibio	prior_prob	0.01
genus.Subdoligranulum.id.2070	0.0463304	6	abeta42_Mibio	prior_prob	0.05
genus.Subdoligranulum.id.2070	0.0731107	6	abeta42_Mibio	prior_prob	0.1
genus.Subdoligranulum.id.2070	0.135449	6	abeta42_Mibio	prior_prob	0.2
genus.Subdoligranulum.id.2070	0.211198	6	abeta42_Mibio	prior_prob	0.3
genus.Subdoligranulum.id.2070	0.0731107	6	abeta42_Mibio	prior_sigma	0.1
genus.Subdoligranulum.id.2070	0.0731107	6	abeta42_Mibio	prior_sigma	0.5
genus.Subdoligranulum.id.2070	0.0731107	6	abeta42_Mibio	prior_sigma	0.7
genus.unknowngenus.id.1868	0.0132126	7	ptau_Mibio	prior_prob	0.01
genus.unknowngenus.id.1868	0.0364589	7	ptau_Mibio	prior_prob	0.05
genus.unknowngenus.id.1868	0.0692086	7	ptau_Mibio	prior_prob	0.1
genus.unknowngenus.id.1868	0.14829	7	ptau_Mibio	prior_prob	0.2
genus.unknowngenus.id.1868	0.0692086	7	ptau_Mibio	prior_sigma	0.1
genus.unknowngenus.id.1868	0.0692086	7	ptau_Mibio	prior_sigma	0.5
genus.unknowngenus.id.1868	0.0692086	7	ptau_Mibio	prior_sigma	0.7
genus.unknowngenus.id.826	0.0132862	7	abeta42_Mibio	prior_prob	0.01
genus.unknowngenus.id.826	0.0265302	7	abeta42_Mibio	prior_prob	0.05
genus.unknowngenus.id.826	0.0463931	7	abeta42_Mibio	prior_prob	0.1
genus.unknowngenus.id.826	0.0989334	7	abeta42_Mibio	prior_prob	0.2
genus.unknowngenus.id.826	0.171142	7	abeta42_Mibio	prior_prob	0.3
genus.unknowngenus.id.826	0.0463931	7	abeta42_Mibio	prior_sigma	0.1
genus.unknowngenus.id.826	0.0463931	7	abeta42_Mibio	prior_sigma	0.5
genus.unknowngenus.id.826	0.0463931	7	abeta42_Mibio	prior_sigma	0.7
GLCMANNANAUT.PWY..superpathway.of.N.acetylglucosamine..N.acetylmannosamine.and.N.acetylneuraminate.degradation	0.778154	1	ptau_pathways	prior_prob	0.01
GLCMANNANAUT.PWY..superpathway.of.N.acetylglucosamine..N.acetylmannosamine.and.N.acetylneuraminate.degradation	0.838008	1	ptau_pathways	prior_prob	0.05
GLCMANNANAUT.PWY..superpathway.of.N.acetylglucosamine..N.acetylmannosamine.and.N.acetylneuraminate.degradation	0.881842	1	ptau_pathways	prior_prob	0.1
GLCMANNANAUT.PWY..superpathway.of.N.acetylglucosamine..N.acetylmannosamine.and.N.acetylneuraminate.degradation	0.928069	1	ptau_pathways	prior_prob	0.2
GLCMANNANAUT.PWY..superpathway.of.N.acetylglucosamine..N.acetylmannosamine.and.N.acetylneuraminate.degradation	0.952142	1	ptau_pathways	prior_prob	0.3
GLCMANNANAUT.PWY..superpathway.of.N.acetylglucosamine..N.acetylmannosamine.and.N.acetylneuraminate.degradation	0.881842	1	ptau_pathways	prior_sigma	0.1
GLCMANNANAUT.PWY..superpathway.of.N.acetylglucosamine..N.acetylmannosamine.and.N.acetylneuraminate.degradation	0.881842	1	ptau_pathways	prior_sigma	0.5
GLCMANNANAUT.PWY..superpathway.of.N.acetylglucosamine..N.acetylmannosamine.and.N.acetylneuraminate.degradation	0.881842	1	ptau_pathways	prior_sigma	0.7
Intestinimonas massiliensis	0.0998103	4	ADproxy_FR02	prior_prob	0.01
Intestinimonas massiliensis	0.109593	4	ADproxy_FR02	prior_prob	0.05
Intestinimonas massiliensis	0.127518	4	ADproxy_FR02	prior_prob	0.1
Intestinimonas massiliensis	0.196685	4	ADproxy_FR02	prior_prob	0.2
Intestinimonas massiliensis	0.329924	4	ADproxy_FR02	prior_prob	0.3
Intestinimonas massiliensis	0.127518	4	ADproxy_FR02	prior_sigma	0.1
Intestinimonas massiliensis	0.127518	4	ADproxy_FR02	prior_sigma	0.5
Intestinimonas massiliensis	0.127518	4	ADproxy_FR02	prior_sigma	0.7
Kandleria vitulina	0.166038	3	ptau_FR02	prior_prob	0.01
Kandleria vitulina	0.171401	3	ptau_FR02	prior_prob	0.05
Kandleria vitulina	0.179241	3	ptau_FR02	prior_prob	0.1
Kandleria vitulina	0.199525	3	ptau_FR02	prior_prob	0.2
Kandleria vitulina	0.227693	3	ptau_FR02	prior_prob	0.3
Kandleria vitulina	0.179241	3	ptau_FR02	prior_sigma	0.1
Kandleria vitulina	0.179241	3	ptau_FR02	prior_sigma	0.5
Kandleria vitulina	0.179241	3	ptau_FR02	prior_sigma	0.7
LACTOSECAT.PWY..lactose.and.galactose.degradation.I	0.344083	1	ADproxy_pathways	prior_prob	0.01
LACTOSECAT.PWY..lactose.and.galactose.degradation.I	0.348392	1	ADproxy_pathways	prior_prob	0.05
LACTOSECAT.PWY..lactose.and.galactose.degradation.I	0.354377	1	ADproxy_pathways	prior_prob	0.1
LACTOSECAT.PWY..lactose.and.galactose.degradation.I	0.368843	1	ADproxy_pathways	prior_prob	0.2
LACTOSECAT.PWY..lactose.and.galactose.degradation.I	0.387881	1	ADproxy_pathways	prior_prob	0.3
LACTOSECAT.PWY..lactose.and.galactose.degradation.I	0.354377	1	ADproxy_pathways	prior_sigma	0.1
LACTOSECAT.PWY..lactose.and.galactose.degradation.I	0.354377	1	ADproxy_pathways	prior_sigma	0.5
LACTOSECAT.PWY..lactose.and.galactose.degradation.I	0.354377	1	ADproxy_pathways	prior_sigma	0.7
Lawsonibacter sp002161175	0.114148	6	LOAD_FR02	prior_prob	0.01
Lawsonibacter sp002161175	0.119234	6	LOAD_FR02	prior_prob	0.05
Lawsonibacter sp002161175	0.132091	6	LOAD_FR02	prior_prob	0.1
Lawsonibacter sp002161175	0.170883	6	LOAD_FR02	prior_prob	0.2
Lawsonibacter sp002161175	0.22061	6	LOAD_FR02	prior_prob	0.3
Lawsonibacter sp002161175	0.132091	6	LOAD_FR02	prior_sigma	0.1
Lawsonibacter sp002161175	0.132091	6	LOAD_FR02	prior_sigma	0.5
Lawsonibacter sp002161175	0.132091	6	LOAD_FR02	prior_sigma	0.7
order.Bacteroidales.id.913	0.389848	2	ptau_Mibio	prior_prob	0.01
order.Bacteroidales.id.913	0.39835	2	ptau_Mibio	prior_prob	0.05
order.Bacteroidales.id.913	0.409607	2	ptau_Mibio	prior_prob	0.1
order.Bacteroidales.id.913	0.434583	2	ptau_Mibio	prior_prob	0.2
order.Bacteroidales.id.913	0.409607	2	ptau_Mibio	prior_sigma	0.1
order.Bacteroidales.id.913	0.409607	2	ptau_Mibio	prior_sigma	0.5
order.Bacteroidales.id.913	0.409607	2	ptau_Mibio	prior_sigma	0.7
order.Desulfovibrionales.id.3156	0.331547	2	ADproxy_Mibio	prior_prob	0.01
order.Desulfovibrionales.id.3156	0.342685	2	ADproxy_Mibio	prior_prob	0.05
order.Desulfovibrionales.id.3156	0.357389	2	ADproxy_Mibio	prior_prob	0.1
order.Desulfovibrionales.id.3156	0.390175	3	ADproxy_Mibio	prior_prob	0.2
order.Desulfovibrionales.id.3156	0.42875	3	ADproxy_Mibio	prior_prob	0.3
order.Desulfovibrionales.id.3156	0.357389	2	ADproxy_Mibio	prior_sigma	0.1
order.Desulfovibrionales.id.3156	0.357389	2	ADproxy_Mibio	prior_sigma	0.5
order.Desulfovibrionales.id.3156	0.357389	2	ADproxy_Mibio	prior_sigma	0.7
order.Desulfovibrionales.id.3156	0.225502	2	LOAD_Mibio	prior_prob	0.01
order.Desulfovibrionales.id.3156	0.23801	2	LOAD_Mibio	prior_prob	0.05
order.Desulfovibrionales.id.3156	0.255713	2	LOAD_Mibio	prior_prob	0.1
order.Desulfovibrionales.id.3156	0.298165	2	LOAD_Mibio	prior_prob	0.2
order.Desulfovibrionales.id.3156	0.350199	2	LOAD_Mibio	prior_prob	0.3
order.Desulfovibrionales.id.3156	0.255713	2	LOAD_Mibio	prior_sigma	0.1
order.Desulfovibrionales.id.3156	0.255713	2	LOAD_Mibio	prior_sigma	0.5
order.Desulfovibrionales.id.3156	0.255713	2	LOAD_Mibio	prior_sigma	0.7
order.Erysipelotrichales.id.2148	0.0459884	6	ptau_Mibio	prior_prob	0.01
order.Erysipelotrichales.id.2148	0.0626445	6	ptau_Mibio	prior_prob	0.05
order.Erysipelotrichales.id.2148	0.086092	6	ptau_Mibio	prior_prob	0.1
order.Erysipelotrichales.id.2148	0.142822	6	ptau_Mibio	prior_prob	0.2
order.Erysipelotrichales.id.2148	0.086092	6	ptau_Mibio	prior_sigma	0.1
order.Erysipelotrichales.id.2148	0.086092	6	ptau_Mibio	prior_sigma	0.5
order.Erysipelotrichales.id.2148	0.086092	6	ptau_Mibio	prior_sigma	0.7
order.Pasteurellales.id.3688	0.0367049	4	abeta42_Mibio	prior_prob	0.01
order.Pasteurellales.id.3688	0.0549647	4	abeta42_Mibio	prior_prob	0.05
order.Pasteurellales.id.3688	0.0806914	4	abeta42_Mibio	prior_prob	0.1
order.Pasteurellales.id.3688	0.142748	4	abeta42_Mibio	prior_prob	0.2
order.Pasteurellales.id.3688	0.219895	4	abeta42_Mibio	prior_prob	0.3
order.Pasteurellales.id.3688	0.0806914	4	abeta42_Mibio	prior_sigma	0.1
order.Pasteurellales.id.3688	0.0806914	4	abeta42_Mibio	prior_sigma	0.5
order.Pasteurellales.id.3688	0.0806914	4	abeta42_Mibio	prior_sigma	0.7
PENTOSE.P.PWY..pentose.phosphate.pathway	0.183405	4	ADproxy_pathways	prior_prob	0.01
PENTOSE.P.PWY..pentose.phosphate.pathway	0.188094	4	ADproxy_pathways	prior_prob	0.05
PENTOSE.P.PWY..pentose.phosphate.pathway	0.194636	4	ADproxy_pathways	prior_prob	0.1
PENTOSE.P.PWY..pentose.phosphate.pathway	0.210581	4	ADproxy_pathways	prior_prob	0.2
PENTOSE.P.PWY..pentose.phosphate.pathway	0.231819	4	ADproxy_pathways	prior_prob	0.3
PENTOSE.P.PWY..pentose.phosphate.pathway	0.194636	4	ADproxy_pathways	prior_sigma	0.1
PENTOSE.P.PWY..pentose.phosphate.pathway	0.194636	4	ADproxy_pathways	prior_sigma	0.5
PENTOSE.P.PWY..pentose.phosphate.pathway	0.194636	4	ADproxy_pathways	prior_sigma	0.7
Phocea massiliensis	0.387557	2	LOAD_FR02	prior_prob	0.01
Phocea massiliensis	0.389056	2	LOAD_FR02	prior_prob	0.05
Phocea massiliensis	0.398681	2	LOAD_FR02	prior_prob	0.1
Phocea massiliensis	0.432539	2	LOAD_FR02	prior_prob	0.2
Phocea massiliensis	0.476885	2	LOAD_FR02	prior_prob	0.3
Phocea massiliensis	0.398681	2	LOAD_FR02	prior_sigma	0.1
Phocea massiliensis	0.398681	2	LOAD_FR02	prior_sigma	0.5
Phocea massiliensis	0.398681	2	LOAD_FR02	prior_sigma	0.7
phylum.Actinobacteria.id.400	0.0775903	3	ptau_Mibio	prior_prob	0.01
phylum.Actinobacteria.id.400	0.0984142	3	ptau_Mibio	prior_prob	0.05
phylum.Actinobacteria.id.400	0.125721	3	ptau_Mibio	prior_prob	0.1
phylum.Actinobacteria.id.400	0.185051	3	ptau_Mibio	prior_prob	0.2
phylum.Actinobacteria.id.400	0.125721	3	ptau_Mibio	prior_sigma	0.1
phylum.Actinobacteria.id.400	0.125721	3	ptau_Mibio	prior_sigma	0.5
phylum.Actinobacteria.id.400	0.125721	3	ptau_Mibio	prior_sigma	0.7
phylum.Euryarchaeota.id.55	0.26943	2	abeta42_Mibio	prior_prob	0.01
phylum.Euryarchaeota.id.55	0.286654	2	abeta42_Mibio	prior_prob	0.05
phylum.Euryarchaeota.id.55	0.308938	2	abeta42_Mibio	prior_prob	0.1
phylum.Euryarchaeota.id.55	0.356104	2	abeta42_Mibio	prior_prob	0.2
phylum.Euryarchaeota.id.55	0.406875	2	abeta42_Mibio	prior_prob	0.3
phylum.Euryarchaeota.id.55	0.308938	2	abeta42_Mibio	prior_sigma	0.1
phylum.Euryarchaeota.id.55	0.308938	2	abeta42_Mibio	prior_sigma	0.5
phylum.Euryarchaeota.id.55	0.308938	2	abeta42_Mibio	prior_sigma	0.7
POLYAMINSYN3.PWY..superpathway.of.polyamine.biosynthesis.II	0.121067	3	abeta42_pathways	prior_prob	0.01
POLYAMINSYN3.PWY..superpathway.of.polyamine.biosynthesis.II	0.140353	3	abeta42_pathways	prior_prob	0.05
POLYAMINSYN3.PWY..superpathway.of.polyamine.biosynthesis.II	0.165939	3	abeta42_pathways	prior_prob	0.1
POLYAMINSYN3.PWY..superpathway.of.polyamine.biosynthesis.II	0.222571	3	abeta42_pathways	prior_prob	0.2
POLYAMINSYN3.PWY..superpathway.of.polyamine.biosynthesis.II	0.288694	3	abeta42_pathways	prior_prob	0.3
POLYAMINSYN3.PWY..superpathway.of.polyamine.biosynthesis.II	0.165939	3	abeta42_pathways	prior_sigma	0.1
POLYAMINSYN3.PWY..superpathway.of.polyamine.biosynthesis.II	0.165939	3	abeta42_pathways	prior_sigma	0.5
POLYAMINSYN3.PWY..superpathway.of.polyamine.biosynthesis.II	0.165939	3	abeta42_pathways	prior_sigma	0.7
POLYAMSYN.PWY..superpathway.of.polyamine.biosynthesis.I	0.0385887	2	LOAD_pathways	prior_prob	0.01
POLYAMSYN.PWY..superpathway.of.polyamine.biosynthesis.I	0.0482522	2	LOAD_pathways	prior_prob	0.05
POLYAMSYN.PWY..superpathway.of.polyamine.biosynthesis.I	0.061329	2	LOAD_pathways	prior_prob	0.1
POLYAMSYN.PWY..superpathway.of.polyamine.biosynthesis.I	0.0914245	2	LOAD_pathways	prior_prob	0.2
POLYAMSYN.PWY..superpathway.of.polyamine.biosynthesis.I	0.128183	2	LOAD_pathways	prior_prob	0.3
POLYAMSYN.PWY..superpathway.of.polyamine.biosynthesis.I	0.061329	2	LOAD_pathways	prior_sigma	0.1
POLYAMSYN.PWY..superpathway.of.polyamine.biosynthesis.I	0.061329	2	LOAD_pathways	prior_sigma	0.5
POLYAMSYN.PWY..superpathway.of.polyamine.biosynthesis.I	0.061329	2	LOAD_pathways	prior_sigma	0.7
Prevotella sp002933775	0.0601234	5	ADproxy_FR02	prior_prob	0.01
Prevotella sp002933775	0.0696458	5	ADproxy_FR02	prior_prob	0.05
Prevotella sp002933775	0.0881385	5	ADproxy_FR02	prior_prob	0.1
Prevotella sp002933775	0.162222	5	ADproxy_FR02	prior_prob	0.2
Prevotella sp002933775	0.305627	5	ADproxy_FR02	prior_prob	0.3
Prevotella sp002933775	0.0881385	5	ADproxy_FR02	prior_sigma	0.1
Prevotella sp002933775	0.0881385	5	ADproxy_FR02	prior_sigma	0.5
Prevotella sp002933775	0.0881385	5	ADproxy_FR02	prior_sigma	0.7
PWY.4242..pantothenate.and.coenzyme.A.biosynthesis.III	0.011247	3	LOAD_pathways	prior_prob	0.01
PWY.4242..pantothenate.and.coenzyme.A.biosynthesis.III	0.0167787	3	LOAD_pathways	prior_prob	0.05
PWY.4242..pantothenate.and.coenzyme.A.biosynthesis.III	0.0243862	3	LOAD_pathways	prior_prob	0.1
PWY.4242..pantothenate.and.coenzyme.A.biosynthesis.III	0.0424222	3	LOAD_pathways	prior_prob	0.2
PWY.4242..pantothenate.and.coenzyme.A.biosynthesis.III	0.0654371	3	LOAD_pathways	prior_prob	0.3
PWY.4242..pantothenate.and.coenzyme.A.biosynthesis.III	0.0243862	3	LOAD_pathways	prior_sigma	0.1
PWY.4242..pantothenate.and.coenzyme.A.biosynthesis.III	0.0243862	3	LOAD_pathways	prior_sigma	0.5
PWY.4242..pantothenate.and.coenzyme.A.biosynthesis.III	0.0243862	3	LOAD_pathways	prior_sigma	0.7
PWY.5188..tetrapyrrole.biosynthesis.I..from.glutamate.	0.267932	2	ADproxy_pathways	prior_prob	0.01
PWY.5188..tetrapyrrole.biosynthesis.I..from.glutamate.	0.268933	2	ADproxy_pathways	prior_prob	0.05
PWY.5188..tetrapyrrole.biosynthesis.I..from.glutamate.	0.270334	2	ADproxy_pathways	prior_prob	0.1
PWY.5188..tetrapyrrole.biosynthesis.I..from.glutamate.	0.273793	2	ADproxy_pathways	prior_prob	0.2
PWY.5188..tetrapyrrole.biosynthesis.I..from.glutamate.	0.278574	2	ADproxy_pathways	prior_prob	0.3
PWY.5188..tetrapyrrole.biosynthesis.I..from.glutamate.	0.270334	2	ADproxy_pathways	prior_sigma	0.1
PWY.5188..tetrapyrrole.biosynthesis.I..from.glutamate.	0.270334	2	ADproxy_pathways	prior_sigma	0.5
PWY.5188..tetrapyrrole.biosynthesis.I..from.glutamate.	0.270334	2	ADproxy_pathways	prior_sigma	0.7
PWY.5989..stearate.biosynthesis.II..bacteria.and.plants.	0.111103	2	abeta42_pathways	prior_prob	0.01
PWY.5989..stearate.biosynthesis.II..bacteria.and.plants.	0.14679	2	abeta42_pathways	prior_prob	0.05
PWY.5989..stearate.biosynthesis.II..bacteria.and.plants.	0.199888	2	abeta42_pathways	prior_prob	0.1
PWY.5989..stearate.biosynthesis.II..bacteria.and.plants.	0.331465	2	abeta42_pathways	prior_prob	0.2
PWY.5989..stearate.biosynthesis.II..bacteria.and.plants.	0.484604	2	abeta42_pathways	prior_prob	0.3
PWY.5989..stearate.biosynthesis.II..bacteria.and.plants.	0.199888	2	abeta42_pathways	prior_sigma	0.1
PWY.5989..stearate.biosynthesis.II..bacteria.and.plants.	0.199888	2	abeta42_pathways	prior_sigma	0.5
PWY.5989..stearate.biosynthesis.II..bacteria.and.plants.	0.199888	2	abeta42_pathways	prior_sigma	0.7
PWY.7234..inosine.5..phosphate.biosynthesis.III	0.0769336	5	abeta42_pathways	prior_prob	0.01
PWY.7234..inosine.5..phosphate.biosynthesis.III	0.0856229	5	abeta42_pathways	prior_prob	0.05
PWY.7234..inosine.5..phosphate.biosynthesis.III	0.0982393	5	abeta42_pathways	prior_prob	0.1
PWY.7234..inosine.5..phosphate.biosynthesis.III	0.133206	5	abeta42_pathways	prior_prob	0.2
PWY.7234..inosine.5..phosphate.biosynthesis.III	0.188703	5	abeta42_pathways	prior_prob	0.3
PWY.7234..inosine.5..phosphate.biosynthesis.III	0.0982393	5	abeta42_pathways	prior_sigma	0.1
PWY.7234..inosine.5..phosphate.biosynthesis.III	0.0982393	5	abeta42_pathways	prior_sigma	0.5
PWY.7234..inosine.5..phosphate.biosynthesis.III	0.0982393	5	abeta42_pathways	prior_sigma	0.7
PWY.7328..superpathway.of.UDP.glucose.derived.O.antigen.building.blocks.biosynthesis	0.207301	3	ADproxy_pathways	prior_prob	0.01
PWY.7328..superpathway.of.UDP.glucose.derived.O.antigen.building.blocks.biosynthesis	0.20888	3	ADproxy_pathways	prior_prob	0.05
PWY.7328..superpathway.of.UDP.glucose.derived.O.antigen.building.blocks.biosynthesis	0.211184	3	ADproxy_pathways	prior_prob	0.1
PWY.7328..superpathway.of.UDP.glucose.derived.O.antigen.building.blocks.biosynthesis	0.217257	3	ADproxy_pathways	prior_prob	0.2
PWY.7328..superpathway.of.UDP.glucose.derived.O.antigen.building.blocks.biosynthesis	0.226256	3	ADproxy_pathways	prior_prob	0.3
PWY.7328..superpathway.of.UDP.glucose.derived.O.antigen.building.blocks.biosynthesis	0.211184	3	ADproxy_pathways	prior_sigma	0.1
PWY.7328..superpathway.of.UDP.glucose.derived.O.antigen.building.blocks.biosynthesis	0.211184	3	ADproxy_pathways	prior_sigma	0.5
PWY.7328..superpathway.of.UDP.glucose.derived.O.antigen.building.blocks.biosynthesis	0.211184	3	ADproxy_pathways	prior_sigma	0.7
PWY.7328..superpathway.of.UDP.glucose.derived.O.antigen.building.blocks.biosynthesis	0.953823	1	LOAD_pathways	prior_prob	0.01
PWY.7328..superpathway.of.UDP.glucose.derived.O.antigen.building.blocks.biosynthesis	0.953957	1	LOAD_pathways	prior_prob	0.05
PWY.7328..superpathway.of.UDP.glucose.derived.O.antigen.building.blocks.biosynthesis	0.954148	1	LOAD_pathways	prior_prob	0.1
PWY.7328..superpathway.of.UDP.glucose.derived.O.antigen.building.blocks.biosynthesis	0.954627	1	LOAD_pathways	prior_prob	0.2
PWY.7328..superpathway.of.UDP.glucose.derived.O.antigen.building.blocks.biosynthesis	0.955286	1	LOAD_pathways	prior_prob	0.3
PWY.7328..superpathway.of.UDP.glucose.derived.O.antigen.building.blocks.biosynthesis	0.954148	1	LOAD_pathways	prior_sigma	0.1
PWY.7328..superpathway.of.UDP.glucose.derived.O.antigen.building.blocks.biosynthesis	0.954148	1	LOAD_pathways	prior_sigma	0.5
PWY.7328..superpathway.of.UDP.glucose.derived.O.antigen.building.blocks.biosynthesis	0.954148	1	LOAD_pathways	prior_sigma	0.7
PWY.7371..1.4.dihydroxy.6.naphthoate.biosynthesis.II	0.528544	1	abeta42_pathways	prior_prob	0.01
PWY.7371..1.4.dihydroxy.6.naphthoate.biosynthesis.II	0.551573	1	abeta42_pathways	prior_prob	0.05
PWY.7371..1.4.dihydroxy.6.naphthoate.biosynthesis.II	0.584537	1	abeta42_pathways	prior_prob	0.1
PWY.7371..1.4.dihydroxy.6.naphthoate.biosynthesis.II	0.661848	1	abeta42_pathways	prior_prob	0.2
PWY.7371..1.4.dihydroxy.6.naphthoate.biosynthesis.II	0.746411	1	abeta42_pathways	prior_prob	0.3
PWY.7371..1.4.dihydroxy.6.naphthoate.biosynthesis.II	0.584537	1	abeta42_pathways	prior_sigma	0.1
PWY.7371..1.4.dihydroxy.6.naphthoate.biosynthesis.II	0.584537	1	abeta42_pathways	prior_sigma	0.5
PWY.7371..1.4.dihydroxy.6.naphthoate.biosynthesis.II	0.584537	1	abeta42_pathways	prior_sigma	0.7
PWY.841..superpathway.of.purine.nucleotides.de.novo.biosynthesis.I	0.155517	4	abeta42_pathways	prior_prob	0.01
PWY.841..superpathway.of.purine.nucleotides.de.novo.biosynthesis.I	0.159281	4	abeta42_pathways	prior_prob	0.05
PWY.841..superpathway.of.purine.nucleotides.de.novo.biosynthesis.I	0.16386	4	abeta42_pathways	prior_prob	0.1
PWY.841..superpathway.of.purine.nucleotides.de.novo.biosynthesis.I	0.174348	4	abeta42_pathways	prior_prob	0.2
PWY.841..superpathway.of.purine.nucleotides.de.novo.biosynthesis.I	0.190223	4	abeta42_pathways	prior_prob	0.3
PWY.841..superpathway.of.purine.nucleotides.de.novo.biosynthesis.I	0.16386	4	abeta42_pathways	prior_sigma	0.1
PWY.841..superpathway.of.purine.nucleotides.de.novo.biosynthesis.I	0.16386	4	abeta42_pathways	prior_sigma	0.5
PWY.841..superpathway.of.purine.nucleotides.de.novo.biosynthesis.I	0.16386	4	abeta42_pathways	prior_sigma	0.7
PWY0.1061..superpathway.of.L.alanine.biosynthesis	0.0294863	6	abeta42_pathways	prior_prob	0.01
PWY0.1061..superpathway.of.L.alanine.biosynthesis	0.0407948	6	abeta42_pathways	prior_prob	0.05
PWY0.1061..superpathway.of.L.alanine.biosynthesis	0.065505	6	abeta42_pathways	prior_prob	0.1
PWY0.1061..superpathway.of.L.alanine.biosynthesis	0.152485	6	abeta42_pathways	prior_prob	0.2
PWY0.1061..superpathway.of.L.alanine.biosynthesis	0.284983	6	abeta42_pathways	prior_prob	0.3
PWY0.1061..superpathway.of.L.alanine.biosynthesis	0.065505	6	abeta42_pathways	prior_sigma	0.1
PWY0.1061..superpathway.of.L.alanine.biosynthesis	0.065505	6	abeta42_pathways	prior_sigma	0.5
PWY0.1061..superpathway.of.L.alanine.biosynthesis	0.065505	6	abeta42_pathways	prior_sigma	0.7
PWY0.1061..superpathway.of.L.alanine.biosynthesis	0.309599	2	ptau_pathways	prior_prob	0.01
PWY0.1061..superpathway.of.L.alanine.biosynthesis	0.495868	2	ptau_pathways	prior_prob	0.05
PWY0.1061..superpathway.of.L.alanine.biosynthesis	0.632282	2	ptau_pathways	prior_prob	0.1
PWY0.1061..superpathway.of.L.alanine.biosynthesis	0.776144	2	ptau_pathways	prior_prob	0.2
PWY0.1061..superpathway.of.L.alanine.biosynthesis	0.851062	2	ptau_pathways	prior_prob	0.3
PWY0.1061..superpathway.of.L.alanine.biosynthesis	0.632282	2	ptau_pathways	prior_sigma	0.1
PWY0.1061..superpathway.of.L.alanine.biosynthesis	0.632282	2	ptau_pathways	prior_sigma	0.5
PWY0.1061..superpathway.of.L.alanine.biosynthesis	0.632282	2	ptau_pathways	prior_sigma	0.7
UBA1066 sp900317515	0.0227581	8	LOAD_FR02	prior_prob	0.01
UBA1066 sp900317515	0.0362235	8	LOAD_FR02	prior_prob	0.05
UBA1066 sp900317515	0.0569868	8	LOAD_FR02	prior_prob	0.1
UBA1066 sp900317515	0.108418	8	LOAD_FR02	prior_prob	0.2
UBA1066 sp900317515	0.170987	8	LOAD_FR02	prior_prob	0.3
UBA1066 sp900317515	0.0569868	8	LOAD_FR02	prior_sigma	0.1
UBA1066 sp900317515	0.0569868	8	LOAD_FR02	prior_sigma	0.5
UBA1066 sp900317515	0.0569868	8	LOAD_FR02	prior_sigma	0.7
UBA1446 sp002329245	0.341973	2	ptau_FR02	prior_prob	0.01
UBA1446 sp002329245	0.342841	2	ptau_FR02	prior_prob	0.05
UBA1446 sp002329245	0.344417	2	ptau_FR02	prior_prob	0.1
UBA1446 sp002329245	0.349789	2	ptau_FR02	prior_prob	0.2
UBA1446 sp002329245	0.359515	2	ptau_FR02	prior_prob	0.3
UBA1446 sp002329245	0.344417	2	ptau_FR02	prior_sigma	0.1
UBA1446 sp002329245	0.344417	2	ptau_FR02	prior_sigma	0.5
UBA1446 sp002329245	0.344417	2	ptau_FR02	prior_sigma	0.7
UCG-010 sp003150215	0.0420299	5	ptau_FR02	prior_prob	0.01
UCG-010 sp003150215	0.0524708	5	ptau_FR02	prior_prob	0.05
UCG-010 sp003150215	0.0669186	5	ptau_FR02	prior_prob	0.1
UCG-010 sp003150215	0.10117	5	ptau_FR02	prior_prob	0.2
UCG-010 sp003150215	0.143932	5	ptau_FR02	prior_prob	0.3
UCG-010 sp003150215	0.0669186	5	ptau_FR02	prior_sigma	0.1
UCG-010 sp003150215	0.0669186	5	ptau_FR02	prior_sigma	0.5
UCG-010 sp003150215	0.0669186	5	ptau_FR02	prior_sigma	0.7
ebi-a-GCST90001493	0.0115408	15	ADproxy_immune cell	prior_prob	0.01
ebi-a-GCST90001493	0.0132831	15	ADproxy_immune cell	prior_prob	0.05
ebi-a-GCST90001493	0.0159135	15	ADproxy_immune cell	prior_prob	0.1
ebi-a-GCST90001493	0.0233878	15	ADproxy_immune cell	prior_prob	0.2
ebi-a-GCST90001493	0.0363244	15	ADproxy_immune cell	prior_prob	0.3
ebi-a-GCST90001493	0.0159135	15	ADproxy_immune cell	prior_sigma	0.1
ebi-a-GCST90001493	0.0159135	15	ADproxy_immune cell	prior_sigma	0.5
ebi-a-GCST90001493	0.0159135	15	ADproxy_immune cell	prior_sigma	0.7
ebi-a-GCST90001499	0.0114848	16	ADproxy_immune cell	prior_prob	0.01
ebi-a-GCST90001499	0.0131633	16	ADproxy_immune cell	prior_prob	0.05
ebi-a-GCST90001499	0.015696	16	ADproxy_immune cell	prior_prob	0.1
ebi-a-GCST90001499	0.0228834	16	ADproxy_immune cell	prior_prob	0.2
ebi-a-GCST90001499	0.0361658	16	ADproxy_immune cell	prior_prob	0.3
ebi-a-GCST90001499	0.015696	16	ADproxy_immune cell	prior_sigma	0.1
ebi-a-GCST90001499	0.015696	16	ADproxy_immune cell	prior_sigma	0.5
ebi-a-GCST90001499	0.015696	16	ADproxy_immune cell	prior_sigma	0.7
ebi-a-GCST90001503	0.0132565	15	ADproxy_immune cell	prior_prob	0.01
ebi-a-GCST90001503	0.0142391	15	ADproxy_immune cell	prior_prob	0.05
ebi-a-GCST90001503	0.0156636	17	ADproxy_immune cell	prior_prob	0.1
ebi-a-GCST90001503	0.0194228	17	ADproxy_immune cell	prior_prob	0.2
ebi-a-GCST90001503	0.0370712	15	ADproxy_immune cell	prior_prob	0.3
ebi-a-GCST90001503	0.0156636	17	ADproxy_immune cell	prior_sigma	0.1
ebi-a-GCST90001503	0.0156636	17	ADproxy_immune cell	prior_sigma	0.5
ebi-a-GCST90001503	0.0156636	17	ADproxy_immune cell	prior_sigma	0.7
ebi-a-GCST90001512	0.0183645	14	ADproxy_immune cell	prior_prob	0.01
ebi-a-GCST90001512	0.0196221	14	ADproxy_immune cell	prior_prob	0.05
ebi-a-GCST90001512	0.0215032	14	ADproxy_immune cell	prior_prob	0.1
ebi-a-GCST90001512	0.0268156	14	ADproxy_immune cell	prior_prob	0.2
ebi-a-GCST90001512	0.0631961	10	ADproxy_immune cell	prior_prob	0.3
ebi-a-GCST90001512	0.0215032	14	ADproxy_immune cell	prior_sigma	0.1
ebi-a-GCST90001512	0.0215032	14	ADproxy_immune cell	prior_sigma	0.5
ebi-a-GCST90001512	0.0215032	14	ADproxy_immune cell	prior_sigma	0.7
ebi-a-GCST90001533	0.0251577	12	ADproxy_immune cell	prior_prob	0.01
ebi-a-GCST90001533	0.0265999	13	ADproxy_immune cell	prior_prob	0.05
ebi-a-GCST90001533	0.0286576	13	ADproxy_immune cell	prior_prob	0.1
ebi-a-GCST90001533	0.0338874	13	ADproxy_immune cell	prior_prob	0.2
ebi-a-GCST90001533	0.0449049	13	ADproxy_immune cell	prior_prob	0.3
ebi-a-GCST90001533	0.0286576	13	ADproxy_immune cell	prior_sigma	0.1
ebi-a-GCST90001533	0.0286576	13	ADproxy_immune cell	prior_sigma	0.5
ebi-a-GCST90001533	0.0286576	13	ADproxy_immune cell	prior_sigma	0.7
ebi-a-GCST90001546	0.354712	1	ADproxy_immune cell	prior_prob	0.01
ebi-a-GCST90001546	0.361685	1	ADproxy_immune cell	prior_prob	0.05
ebi-a-GCST90001546	0.371297	1	ADproxy_immune cell	prior_prob	0.1
ebi-a-GCST90001546	0.394238	1	ADproxy_immune cell	prior_prob	0.2
ebi-a-GCST90001546	0.161331	1	ADproxy_immune cell	prior_prob	0.3
ebi-a-GCST90001546	0.371297	1	ADproxy_immune cell	prior_sigma	0.1
ebi-a-GCST90001546	0.371297	1	ADproxy_immune cell	prior_sigma	0.5
ebi-a-GCST90001546	0.371297	1	ADproxy_immune cell	prior_sigma	0.7
ebi-a-GCST90001620	0.0247868	13	ADproxy_immune cell	prior_prob	0.01
ebi-a-GCST90001620	0.0281561	11	ADproxy_immune cell	prior_prob	0.05
ebi-a-GCST90001620	0.0331455	10	ADproxy_immune cell	prior_prob	0.1
ebi-a-GCST90001620	0.0466776	10	ADproxy_immune cell	prior_prob	0.2
ebi-a-GCST90001620	0.0655859	10	ADproxy_immune cell	prior_prob	0.3
ebi-a-GCST90001620	0.0331455	10	ADproxy_immune cell	prior_sigma	0.1
ebi-a-GCST90001620	0.0331455	10	ADproxy_immune cell	prior_sigma	0.5
ebi-a-GCST90001620	0.0331455	10	ADproxy_immune cell	prior_sigma	0.7
ebi-a-GCST90001627	0.0427695	5	ADproxy_immune cell	prior_prob	0.01
ebi-a-GCST90001627	0.0473156	5	ADproxy_immune cell	prior_prob	0.05
ebi-a-GCST90001627	0.0538887	5	ADproxy_immune cell	prior_prob	0.1
ebi-a-GCST90001627	0.0709317	6	ADproxy_immune cell	prior_prob	0.2
ebi-a-GCST90001627	0.0759773	6	ADproxy_immune cell	prior_prob	0.3
ebi-a-GCST90001627	0.0538887	5	ADproxy_immune cell	prior_sigma	0.1
ebi-a-GCST90001627	0.0538887	5	ADproxy_immune cell	prior_sigma	0.5
ebi-a-GCST90001627	0.0538887	5	ADproxy_immune cell	prior_sigma	0.7
ebi-a-GCST90001629	0.0287798	8	ADproxy_immune cell	prior_prob	0.01
ebi-a-GCST90001629	0.0327401	7	ADproxy_immune cell	prior_prob	0.05
ebi-a-GCST90001629	0.0385564	7	ADproxy_immune cell	prior_prob	0.1
ebi-a-GCST90001629	0.0540853	7	ADproxy_immune cell	prior_prob	0.2
ebi-a-GCST90001629	0.0688594	7	ADproxy_immune cell	prior_prob	0.3
ebi-a-GCST90001629	0.0385564	7	ADproxy_immune cell	prior_sigma	0.1
ebi-a-GCST90001629	0.0385564	7	ADproxy_immune cell	prior_sigma	0.5
ebi-a-GCST90001629	0.0385564	7	ADproxy_immune cell	prior_sigma	0.7
ebi-a-GCST90001686	0.0301596	7	ADproxy_immune cell	prior_prob	0.01
ebi-a-GCST90001686	0.0320655	8	ADproxy_immune cell	prior_prob	0.05
ebi-a-GCST90001686	0.0348049	8	ADproxy_immune cell	prior_prob	0.1
ebi-a-GCST90001686	0.0418972	9	ADproxy_immune cell	prior_prob	0.2
ebi-a-GCST90001686	0.114667	5	ADproxy_immune cell	prior_prob	0.3
ebi-a-GCST90001686	0.0348049	8	ADproxy_immune cell	prior_sigma	0.1
ebi-a-GCST90001686	0.0348049	8	ADproxy_immune cell	prior_sigma	0.5
ebi-a-GCST90001686	0.0348049	8	ADproxy_immune cell	prior_sigma	0.7
ebi-a-GCST90001821	0.0281414	9	ADproxy_immune cell	prior_prob	0.01
ebi-a-GCST90001821	0.030243	9	ADproxy_immune cell	prior_prob	0.05
ebi-a-GCST90001821	0.0332632	9	ADproxy_immune cell	prior_prob	0.1
ebi-a-GCST90001821	0.0410495	10	ADproxy_immune cell	prior_prob	0.2
ebi-a-GCST90001821	0.0630735	11	ADproxy_immune cell	prior_prob	0.3
ebi-a-GCST90001821	0.0332632	9	ADproxy_immune cell	prior_sigma	0.1
ebi-a-GCST90001821	0.0332632	9	ADproxy_immune cell	prior_sigma	0.5
ebi-a-GCST90001821	0.0332632	9	ADproxy_immune cell	prior_sigma	0.7
ebi-a-GCST90001825	0.0272768	10	ADproxy_immune cell	prior_prob	0.01
ebi-a-GCST90001825	0.0293073	10	ADproxy_immune cell	prior_prob	0.05
ebi-a-GCST90001825	0.0322178	11	ADproxy_immune cell	prior_prob	0.1
ebi-a-GCST90001825	0.0396952	11	ADproxy_immune cell	prior_prob	0.2
ebi-a-GCST90001825	0.0652033	11	ADproxy_immune cell	prior_prob	0.3
ebi-a-GCST90001825	0.0322178	11	ADproxy_immune cell	prior_sigma	0.1
ebi-a-GCST90001825	0.0322178	11	ADproxy_immune cell	prior_sigma	0.5
ebi-a-GCST90001825	0.0322178	11	ADproxy_immune cell	prior_sigma	0.7
ebi-a-GCST90001839	0.0931013	3	ADproxy_immune cell	prior_prob	0.01
ebi-a-GCST90001839	0.0962613	3	ADproxy_immune cell	prior_prob	0.05
ebi-a-GCST90001839	0.100663	3	ADproxy_immune cell	prior_prob	0.1
ebi-a-GCST90001839	0.111428	3	ADproxy_immune cell	prior_prob	0.2
ebi-a-GCST90001839	0.139468	3	ADproxy_immune cell	prior_prob	0.3
ebi-a-GCST90001839	0.100663	3	ADproxy_immune cell	prior_sigma	0.1
ebi-a-GCST90001839	0.100663	3	ADproxy_immune cell	prior_sigma	0.5
ebi-a-GCST90001839	0.100663	3	ADproxy_immune cell	prior_sigma	0.7
ebi-a-GCST90001964	0.0382431	6	ADproxy_immune cell	prior_prob	0.01
ebi-a-GCST90001964	0.0439821	6	ADproxy_immune cell	prior_prob	0.05
ebi-a-GCST90001964	0.05204	6	ADproxy_immune cell	prior_prob	0.1
ebi-a-GCST90001964	0.0719163	5	ADproxy_immune cell	prior_prob	0.2
ebi-a-GCST90001964	0.143811	3	ADproxy_immune cell	prior_prob	0.3
ebi-a-GCST90001964	0.05204	6	ADproxy_immune cell	prior_sigma	0.1
ebi-a-GCST90001964	0.05204	6	ADproxy_immune cell	prior_sigma	0.5
ebi-a-GCST90001964	0.05204	6	ADproxy_immune cell	prior_sigma	0.7
ebi-a-GCST90002022	0.0268118	11	ADproxy_immune cell	prior_prob	0.01
ebi-a-GCST90002022	0.0280128	12	ADproxy_immune cell	prior_prob	0.05
ebi-a-GCST90002022	0.029712	12	ADproxy_immune cell	prior_prob	0.1
ebi-a-GCST90002022	0.0339768	12	ADproxy_immune cell	prior_prob	0.2
ebi-a-GCST90002022	0.0427064	14	ADproxy_immune cell	prior_prob	0.3
ebi-a-GCST90002022	0.029712	12	ADproxy_immune cell	prior_sigma	0.1
ebi-a-GCST90002022	0.029712	12	ADproxy_immune cell	prior_sigma	0.5
ebi-a-GCST90002022	0.029712	12	ADproxy_immune cell	prior_sigma	0.7
ebi-a-GCST90002081	0.0736885	4	ADproxy_immune cell	prior_prob	0.01
ebi-a-GCST90002081	0.0762677	4	ADproxy_immune cell	prior_prob	0.05
ebi-a-GCST90002081	0.0799161	4	ADproxy_immune cell	prior_prob	0.1
ebi-a-GCST90002081	0.0890803	4	ADproxy_immune cell	prior_prob	0.2
ebi-a-GCST90002081	0.0564198	12	ADproxy_immune cell	prior_prob	0.3
ebi-a-GCST90002081	0.0799161	4	ADproxy_immune cell	prior_sigma	0.1
ebi-a-GCST90002081	0.0799161	4	ADproxy_immune cell	prior_sigma	0.5
ebi-a-GCST90002081	0.0799161	4	ADproxy_immune cell	prior_sigma	0.7
ebi-a-GCST90002090	0.163316	2	ADproxy_immune cell	prior_prob	0.01
ebi-a-GCST90002090	0.168456	2	ADproxy_immune cell	prior_prob	0.05
ebi-a-GCST90002090	0.175635	2	ADproxy_immune cell	prior_prob	0.1
ebi-a-GCST90002090	0.1931	2	ADproxy_immune cell	prior_prob	0.2
ebi-a-GCST90002090	0.266645	1	ADproxy_immune cell	prior_prob	0.3
ebi-a-GCST90002090	0.175635	2	ADproxy_immune cell	prior_sigma	0.1
ebi-a-GCST90002090	0.175635	2	ADproxy_immune cell	prior_sigma	0.5
ebi-a-GCST90002090	0.175635	2	ADproxy_immune cell	prior_sigma	0.7

## Sheet: TableS7
Table S7. Associations between AD-related gut microbiota and circulating biomarkers.
outcome	exposure	F_statistic	Isq	n_significant_simplein	n_significant_simpleout	nsnp_MR.Egger	b_MR.Egger	se_MR.Egger	pval_MR.Egger	lo_ci_MR.Egger	up_ci_MR.Egger	or_MR.Egger	or_lci95_MR.Egger	or_uci95_MR.Egger	nsnp_Weighted.median	b_Weighted.median	se_Weighted.median	pval_Weighted.median	lo_ci_Weighted.median	up_ci_Weighted.median	or_Weighted.median	or_lci95_Weighted.median	or_uci95_Weighted.median	nsnp_Inverse.variance.weighted	b_Inverse.variance.weighted	se_Inverse.variance.weighted	pval_Inverse.variance.weighted	lo_ci_Inverse.variance.weighted	up_ci_Inverse.variance.weighted	or_Inverse.variance.weighted	or_lci95_Inverse.variance.weighted	or_uci95_Inverse.variance.weighted	nsnp_Simple.mode	b_Simple.mode	se_Simple.mode	pval_Simple.mode	lo_ci_Simple.mode	up_ci_Simple.mode	or_Simple.mode	or_lci95_Simple.mode	or_uci95_Simple.mode	nsnp_Weighted.mode	b_Weighted.mode	se_Weighted.mode	pval_Weighted.mode	lo_ci_Weighted.mode	up_ci_Weighted.mode	or_Weighted.mode	or_lci95_Weighted.mode
HLA DR on myeloid Dendritic Cell || id:ebi-a-GCST90002104	Bifidobacterium adolescentis	24.6792	0.960803	3	3	20	0.102703	0.137479	0.464682	-0.166755	0.372161	1.10816	0.846407	1.45087	20	0.114748	0.07801	0.141308	-0.0381518	0.267647	1.12159	0.962567	1.30689	20	0.128264	0.057497	0.0256944	0.0155701	0.240958	1.13685	1.01569	1.27247	20	0.0448755	0.129531	0.732814	-0.209004	0.298755	1.0459	0.811392	1.34818	20	0.09443	0.0984443	0.349495	-0.0985207	0.287381	1.09903	0.906177
Neutrophil collagenase || id:prot-a-1920	Bifidobacterium infantis	30.1259	0.940162	3	3	8	-0.186453	0.600244	0.766591	-1.36293	0.990026	0.829898	0.25591	2.6913	8	-0.332764	0.210686	0.114238	-0.745709	0.0801809	0.716939	0.474398	1.08348	8	-0.445217	0.167476	0.00785136	-0.773469	-0.116964	0.640685	0.46141	0.889617	8	-0.806208	0.390324	0.0777334	-1.57124	-0.0411724	0.446548	0.207787	0.959664	8	-0.287162	0.238555	0.267806	-0.754729	0.180405	0.75039	0.470138
HLA DR on myeloid Dendritic Cell || id:ebi-a-GCST90002104	CAG-882 sp003486385	20.7871	0.953482	4	4	13	-0.085851	0.163135	0.609156	-0.405596	0.233894	0.917731	0.66658	1.26351	13	-0.236773	0.112519	0.0353531	-0.45731	-0.0162354	0.789171	0.632984	0.983896	13	-0.18784	0.0791654	0.0176561	-0.343004	-0.0326756	0.828747	0.709635	0.967852	13	-0.258716	0.153565	0.117848	-0.559704	0.0422718	0.772042	0.571378	1.04318	13	-0.249739	0.147956	0.11722	-0.539732	0.0402541	0.779004	0.582905
Glutamine levels || id:ebi-a-GCST90092818	Lawsonibacter sp002161175	21.331	0.953724	3	3	14	0.0176074	0.0769357	0.822832	-0.133186	0.168401	1.01776	0.875302	1.18341	14	0.0942636	0.0466949	0.0435171	0.00274158	0.185786	1.09885	1.00275	1.20416	14	0.0637962	0.033395	0.0560879	-0.00165798	0.12925	1.06588	0.998343	1.13797	14	0.12702	0.0850027	0.158968	-0.0395852	0.293625	1.13544	0.961188	1.34128	14	0.121995	0.0858598	0.178898	-0.0462904	0.29028	1.12975	0.954765
Programmed cell death 1 ligand 2 || id:prot-a-2215	Phocea massiliensis	22.5648	0.958563	3	3	15	0.449784	0.33706	0.204966	-0.210854	1.11042	1.56797	0.809892	3.03564	15	0.34038	0.199766	0.0884013	-0.0511617	0.731922	1.40548	0.950125	2.07907	15	0.308969	0.148095	0.0369524	0.0187028	0.599235	1.36202	1.01888	1.82072	15	0.38037	0.344493	0.288148	-0.294837	1.05558	1.46283	0.744653	2.87363	15	0.406167	0.327849	0.235758	-0.236417	1.04875	1.50105	0.789451
Glutamine levels || id:ebi-a-GCST90092818	POLYAMSYN.PWY..superpathway.of.polyamine.biosynthesis.I	20.3485	0.934876	3	3	7	0.0352093	0.0936677	0.722415	-0.148379	0.218798	1.03584	0.862104	1.24458	7	0.0476231	0.0272508	0.0805358	-0.00578846	0.101035	1.04878	0.994228	1.10632	7	0.0473903	0.0211664	0.0251595	0.00590424	0.0888763	1.04853	1.00592	1.09295	7	0.0470245	0.0382198	0.264605	-0.0278864	0.121935	1.04815	0.972499	1.12968	7	0.0467494	0.0372973	0.25668	-0.0263534	0.119852	1.04786	0.973991
CD19 on IgD+ CD24+ B cell || id:ebi-a-GCST90001724	PWY.7328..superpathway.of.UDP.glucose.derived.O.antigen.building.blocks.biosynthesis	24.3519	0.964045	4	4	8	-0.0554631	0.476701	0.911173	-0.989796	0.87887	0.946047	0.371652	2.40818	8	-0.282322	0.123639	0.0224044	-0.524655	-0.03999	0.75403	0.591759	0.960799	8	-0.289841	0.0948745	0.00225063	-0.475795	-0.103887	0.748382	0.621391	0.901327	8	-0.286678	0.179554	0.154384	-0.638603	0.065248	0.750754	0.528029	1.06742	8	-0.266996	0.166092	0.151976	-0.592536	0.058544	0.765676	0.552923
Citrate levels || id:ebi-a-GCST90092813	PWY.7328..superpathway.of.UDP.glucose.derived.O.antigen.building.blocks.biosynthesis	23.7385	0.963142	4	4	7	-0.0930911	0.123104	0.483615	-0.334375	0.148193	0.911111	0.715786	1.15974	7	-0.0523828	0.0243104	0.0311813	-0.100031	-0.00473448	0.948966	0.904809	0.995277	7	-0.0400703	0.0188512	0.0335355	-0.0770186	-0.00312201	0.960722	0.925873	0.996883	7	-0.0545479	0.0353276	0.173523	-0.12379	0.0146942	0.946913	0.883565	1.0148	7	-0.0538895	0.0326184	0.149599	-0.117822	0.0100426	0.947537	0.888855
Average diameter for VLDL particles || id:ebi-a-GCST90093002	PWY.7328..superpathway.of.UDP.glucose.derived.O.antigen.building.blocks.biosynthesis	24.3519	0.964045	4	4	8	0.119612	0.0837378	0.203095	-0.044514	0.283738	1.12706	0.956462	1.32809	8	0.0546155	0.0213924	0.0106789	0.0126864	0.0965445	1.05613	1.01277	1.10136	8	0.0434242	0.0163992	0.00809835	0.0112817	0.0755667	1.04438	1.01135	1.0785	8	0.0678639	0.0344523	0.0895187	0.00033735	0.13539	1.07022	1.00034	1.14498	8	0.0668584	0.0334137	0.0855025	0.00136749	0.132349	1.06914	1.00137
IgD on IgD+ CD24- B cell || id:ebi-a-GCST90001821	Blautia A sp000285855	22.2229	0.958385	4	4	13	-1.54143	0.617276	0.0296558	-2.75129	-0.331574	0.214074	0.0638452	0.717793	13	-0.306797	0.307999	0.319203	-0.910475	0.296882	0.7358	0.402333	1.34566	13	-0.532933	0.226719	0.0187418	-0.977303	-0.0885628	0.586881	0.376325	0.915246	13	-0.124267	0.563051	0.829034	-1.22785	0.979312	0.883144	0.292923	2.66262	13	-0.161939	0.502009	0.752563	-1.14588	0.821999	0.850493	0.317945
Average diameter for LDL particles || id:ebi-a-GCST90092889	CAG-145 sp002320005	22.8447	0.960306	3	3	10	-0.113699	0.110589	0.333974	-0.330454	0.103056	0.892527	0.718597	1.10855	10	-0.0719916	0.0509459	0.157627	-0.171846	0.0278624	0.930539	0.842109	1.02825	10	-0.0788245	0.0391004	0.0438052	-0.155461	-0.00218767	0.924202	0.85602	0.997815	10	-0.120067	0.086192	0.197061	-0.289003	0.0488694	0.886861	0.74901	1.05008	10	-0.0984744	0.0861596	0.282559	-0.267347	0.0703984	0.906219	0.765407
Secreting CD4 regulatory T cell %CD4 regulatory T cell || id:ebi-a-GCST90001493	CAG-884 sp000433875	21.7145	0.955998	3	3	21	-0.33335	0.203381	0.117657	-0.731976	0.0652756	0.716519	0.480958	1.06745	21	-0.183432	0.123091	0.136168	-0.42469	0.0578267	0.832409	0.653972	1.05953	21	-0.176641	0.0892165	0.0477128	-0.351506	-0.001777	0.83808	0.703628	0.998225	21	-0.104357	0.19946	0.606586	-0.495298	0.286585	0.900904	0.609389	1.33187	21	-0.135334	0.172299	0.441391	-0.47304	0.202373	0.873424	0.623105
Activated &amp; resting CD4 regulatory T cell %CD4 regulatory T cell || id:ebi-a-GCST90001499	CAG-884 sp000433875	21.7145	0.955998	3	3	21	0.324741	0.204439	0.128687	-0.0759591	0.725441	1.38367	0.926854	2.06564	21	0.180796	0.124973	0.147985	-0.0641505	0.425743	1.19817	0.937864	1.53073	21	0.176649	0.0896821	0.0488699	0.00087218	0.352426	1.19321	1.00087	1.42251	21	0.107771	0.197834	0.591946	-0.279984	0.495526	1.11379	0.755796	1.64136	21	0.13089	0.177498	0.469431	-0.217005	0.478786	1.13984	0.804926
CD3 on Effector Memory CD8+ T cell || id:ebi-a-GCST90001839	CAG-884 sp000433875	21.7145	0.955998	5	5	21	0.458014	0.232802	0.0639114	0.00172137	0.914307	1.58093	1.00172	2.49504	21	0.354082	0.140927	0.0119875	0.0778641	0.630299	1.42487	1.08098	1.87817	21	0.292479	0.102657	0.00438456	0.0912708	0.493687	1.33974	1.09557	1.63835	21	0.432058	0.212264	0.0552702	0.0160203	0.848096	1.54042	1.01615	2.3352	21	0.432058	0.204935	0.0478196	0.0303853	0.833731	1.54042	1.03085
SSC-A on CD4+ T cell || id:ebi-a-GCST90002081	CAG-884 sp000433875	21.7145	0.955998	3	3	21	-0.236598	0.217635	0.290579	-0.663163	0.189967	0.789309	0.515219	1.20921	21	-0.169672	0.125149	0.175174	-0.414964	0.0756192	0.843941	0.660364	1.07855	21	-0.20268	0.0962252	0.0351776	-0.391281	-0.0140786	0.816539	0.67619	0.98602	21	-0.243919	0.21245	0.264464	-0.66032	0.172482	0.783551	0.516686	1.18825	21	-0.214731	0.194498	0.282688	-0.595948	0.166486	0.806758	0.55104
Average diameter for LDL particles || id:ebi-a-GCST90092889	class.Actinobacteria.id.419	26.372	0.846467	4	4	14	0.09361	0.0617661	0.155522	-0.0274517	0.214672	1.09813	0.972922	1.23945	14	0.0702456	0.0289268	0.0151659	0.0135491	0.126942	1.07277	1.01364	1.13535	14	0.0725926	0.0211345	0.00059299	0.0311691	0.114016	1.07529	1.03166	1.12077	14	0.0708832	0.0519064	0.195229	-0.0308534	0.17262	1.07346	0.969618	1.18841	14	0.100735	0.0499217	0.0647347	0.00288813	0.198581	1.10598	1.00289
CD28- CD8+ T cell %CD8+ T cell || id:ebi-a-GCST90001686	class.Deltaproteobacteria.id.3087	21.0573	0.941384	3	3	13	0.254041	0.289296	0.398644	-0.312978	0.821061	1.28922	0.731266	2.27291	13	0.278006	0.166239	0.0944606	-0.0478232	0.603835	1.32049	0.953302	1.82912	13	0.323115	0.109822	0.00325908	0.107865	0.538365	1.38142	1.1139	1.7132	13	0.335086	0.262622	0.226127	-0.179654	0.849825	1.39806	0.83556	2.33924	13	0.27866	0.202918	0.194786	-0.11906	0.67638	1.32136	0.887755
Terminally Differentiated CD4+ T cell %CD4+ T cell || id:ebi-a-GCST90001546	family.Desulfovibrionaceae.id.3169	21.891	0.955174	4	4	8	-0.525447	0.678245	0.467929	-1.85481	0.803912	0.591291	0.156483	2.23427	8	-0.461435	0.221728	0.0374263	-0.896022	-0.0268476	0.630379	0.40819	0.97351	8	-0.359313	0.167331	0.0317678	-0.687282	-0.0313445	0.698156	0.502941	0.969142	8	-0.563315	0.344069	0.145597	-1.23769	0.11106	0.569319	0.290053	1.11746	8	-0.544487	0.362643	0.176935	-1.25527	0.166294	0.58014	0.285
CD28- CD8+ T cell %CD8+ T cell || id:ebi-a-GCST90001686	family.Desulfovibrionaceae.id.3169	21.6844	0.953253	3	3	10	0.229485	0.287211	0.447353	-0.333448	0.792419	1.25795	0.716449	2.20873	10	0.26785	0.176823	0.129825	-0.0787225	0.614422	1.30715	0.924296	1.84859	10	0.287475	0.121222	0.0177168	0.0498808	0.52507	1.33306	1.05115	1.69058	10	0.298561	0.26872	0.295346	-0.22813	0.825251	1.34792	0.796021	2.28245	10	0.271491	0.209177	0.226596	-0.138495	0.681478	1.31192	0.870667
C-C motif chemokine 25 || id:prot-a-403	family.Rikenellaceae.id.967	21.6126	0.949647	3	3	19	0.484036	0.336651	0.168645	-0.1758	1.14387	1.62261	0.838786	3.1389	19	0.293519	0.15031	0.0508489	-0.00108937	0.588128	1.34114	0.998911	1.80061	19	0.216682	0.11053	0.0499489	4.43392e-05	0.43332	1.24195	1.00004	1.54237	19	0.387073	0.327847	0.253108	-0.255507	1.02965	1.47266	0.774524	2.80009	19	0.439597	0.30622	0.168278	-0.160594	1.03979	1.55208	0.851638
IgD on IgD+ CD38dim B cell || id:ebi-a-GCST90001825	genus.Ruminococcus1.id.11373	21.0549	0.948744	4	4	10	0.62369	0.436294	0.190721	-0.231446	1.47883	1.8658	0.793385	4.38779	10	0.550796	0.205095	0.00724076	0.14881	0.952783	1.73463	1.16045	2.59291	10	0.320373	0.153716	0.0371435	0.0190889	0.621657	1.37764	1.01927	1.86201	10	0.652871	0.378972	0.119033	-0.0899138	1.39566	1.92105	0.91401	4.03762	10	0.640452	0.308242	0.0675103	0.0362974	1.24461	1.89734	1.03696
Remnant cholesterol (non-HDL, non-LDL -cholesterol) || id:ebi-a-GCST90092943	genus.Ruminococcus1.id.11373	20.9194	0.951149	3	3	9	0.0264065	0.0672095	0.706085	-0.105324	0.158137	1.02676	0.900033	1.17133	9	0.0427117	0.033732	0.205438	-0.0234029	0.108826	1.04364	0.976869	1.11497	9	0.0554013	0.0245888	0.024252	0.00720729	0.103595	1.05696	1.00723	1.10915	9	0.106611	0.0555528	0.0912433	-0.0022726	0.215494	1.1125	0.99773	1.24047	9	0.0362388	0.0518755	0.504616	-0.0654372	0.137915	1.0369	0.936658
Average diameter for LDL particles || id:ebi-a-GCST90092889	Intestinimonas massiliensis	22.7113	0.955836	4	4	16	-0.165321	0.0739078	0.0420835	-0.31018	-0.0204617	0.847622	0.733315	0.979746	16	-0.0624783	0.0388893	0.108149	-0.138701	0.0137447	0.939433	0.870488	1.01384	16	-0.0608421	0.0281951	0.0309361	-0.116105	-0.00557963	0.940972	0.890382	0.994436	16	-0.0567568	0.0642496	0.390969	-0.182686	0.0691723	0.944824	0.83303	1.07162	16	-0.0580808	0.0571228	0.325383	-0.170042	0.0538799	0.943574	0.84363
CD28- CD8+ T cell %CD8+ T cell || id:ebi-a-GCST90001686	order.Desulfovibrionales.id.3156	21.3278	0.953807	3	3	12	0.195377	0.282488	0.50491	-0.3583	0.749053	1.21577	0.698864	2.115	12	0.281464	0.166349	0.090645	-0.0445808	0.607509	1.32507	0.956398	1.83585	12	0.321772	0.113098	0.00444008	0.1001	0.543445	1.37957	1.10528	1.72193	12	0.460271	0.265691	0.111118	-0.0604847	0.981026	1.5845	0.941308	2.66719	12	0.323755	0.201983	0.137264	-0.0721317	0.719641	1.38231	0.930408
Advanced glycosylation end product-specific receptor, soluble || id:prot-a-54	PENTOSE.P.PWY..pentose.phosphate.pathway	21.5567	0.9498	4	4	13	-0.395354	0.351644	0.284822	-1.08458	0.293869	0.673442	0.338045	1.34161	13	-0.248235	0.121851	0.0416302	-0.487063	-0.00940668	0.780177	0.614428	0.990637	13	-0.185412	0.0914915	0.0427089	-0.364735	-0.00608838	0.830762	0.694381	0.99393	13	-0.269894	0.195015	0.19157	-0.652123	0.112336	0.763461	0.520939	1.11889	13	-0.267122	0.205805	0.218703	-0.670501	0.136256	0.765579	0.511452
HLA DR on myeloid Dendritic Cell || id:ebi-a-GCST90002104	PWY.7234..inosine.5..phosphate.biosynthesis.III	23.1492	0.95728	4	4	9	0.678755	0.344015	0.0890915	0.00448492	1.35302	1.97142	1.00449	3.86911	9	0.367649	0.153497	0.0166133	0.0667951	0.668502	1.44433	1.06908	1.95131	9	0.241244	0.120251	0.0448371	0.00555316	0.476935	1.27283	1.00557	1.61113	9	0.451183	0.267857	0.130595	-0.0738173	0.976183	1.57017	0.928841	2.6543	9	0.420772	0.240614	0.118459	-0.0508308	0.892375	1.52314	0.950439
CD20 on naive-mature B cell || id:ebi-a-GCST90001759	PWY.841..superpathway.of.purine.nucleotides.de.novo.biosynthesis.I	21.8047	0.95635	3	3	11	0.0130298	0.434312	0.976721	-0.838221	0.864281	1.01312	0.432479	2.3733	11	0.170208	0.121963	0.162842	-0.0688383	0.409255	1.18555	0.933478	1.5057	11	0.183742	0.0932467	0.0487813	0.00097896	0.366506	1.20171	1.00098	1.44268	11	0.186082	0.173966	0.309918	-0.154892	0.527055	1.20452	0.856508	1.69394	11	0.17205	0.18017	0.362125	-0.181083	0.525183	1.18774	0.834366
CD33 on CD33dim HLA DR- || id:ebi-a-GCST90001953	Faecalicatena sp001517425	21.6828	0.95421	4	4	20	0.357619	0.911468	0.699403	-1.42886	2.1441	1.42992	0.239582	8.53432	20	1.05773	0.434209	0.0148509	0.206681	1.90878	2.87983	1.22959	6.74486	20	0.709375	0.326367	0.0297388	0.0696961	1.34905	2.03272	1.07218	3.85378	20	1.29975	0.734984	0.0930455	-0.140815	2.74032	3.66839	0.86865	15.492	20	1.10457	0.552952	0.0602842	0.0207821	2.18835	3.01792	1.021
Cathepsin F || id:prot-a-722	genus.RuminococcaceaeUCG002.id.11360	21.4159	0.944538	4	4	22	0.160737	0.265741	0.552071	-0.360115	0.681589	1.17438	0.697596	1.97702	22	0.309656	0.140839	0.0279023	0.0336122	0.585699	1.36296	1.03418	1.79625	22	0.218513	0.0970264	0.0243162	0.0283411	0.408685	1.24423	1.02875	1.50484	22	0.420875	0.273315	0.13852	-0.114822	0.956573	1.52329	0.891525	2.60276	22	0.407825	0.247647	0.114483	-0.0775627	0.893213	1.50354	0.925369
CD33 on CD33dim HLA DR- || id:ebi-a-GCST90001953	genus.unknowngenus.id.1868	22.4764	0.956698	4	4	12	-0.630259	0.507962	0.243014	-1.62586	0.365347	0.532454	0.196742	1.44101	12	-0.508721	0.205247	0.0131905	-0.911005	-0.106438	0.601264	0.40212	0.899031	12	-0.454206	0.15619	0.00363695	-0.760338	-0.148075	0.634952	0.467508	0.862367	12	-0.608856	0.333717	0.0953358	-1.26294	0.0452299	0.543973	0.282821	1.04627	12	-0.529732	0.307534	0.112935	-1.1325	0.073035	0.588763	0.322227
Reticulon-4 receptor || id:prot-a-2609	phylum.Actinobacteria.id.400	23.9726	0.944518	3	3	15	-0.159527	0.513356	0.760915	-1.16571	0.846651	0.852547	0.311703	2.33182	15	-0.343191	0.17564	0.0507083	-0.687446	0.0010643	0.709503	0.502859	1.00106	15	-0.269444	0.125603	0.0319361	-0.515625	-0.0232629	0.763804	0.597127	0.977006	15	-0.545614	0.318814	0.109064	-1.17049	0.0792617	0.579486	0.310215	1.08249	15	-0.39809	0.28027	0.177384	-0.94742	0.151239	0.671601	0.38774
Concentration of IDL particles || id:ebi-a-GCST90092838	PWY0.1061..superpathway.of.L.alanine.biosynthesis	22.0463	0.958854	4	4	9	0.0302102	0.0666136	0.663903	-0.100352	0.160773	1.03067	0.904519	1.17442	9	0.0393072	0.0195755	0.0446449	0.000939327	0.0776751	1.04009	1.00094	1.08077	9	0.0372277	0.0152544	0.0146688	0.00732906	0.0671263	1.03793	1.00736	1.06943	9	0.0529354	0.0299281	0.114905	-0.00572375	0.111595	1.05436	0.994293	1.11806	9	0.0518018	0.0303281	0.126008	-0.00764131	0.111245	1.05317	0.992388
Total cholesterol minus HDL-C levels || id:ebi-a-GCST90092930	PWY0.1061..superpathway.of.L.alanine.biosynthesis	22.0463	0.958854	3	3	9	0.0250967	0.0608066	0.692152	-0.0940841	0.144278	1.02541	0.910206	1.1552	9	0.0385198	0.0200241	0.0543953	-0.000727371	0.0777669	1.03927	0.999273	1.08087	9	0.0343219	0.0141811	0.0155099	0.00652684	0.0621169	1.03492	1.00655	1.06409	9	0.04414	0.0325072	0.211567	-0.0195742	0.107854	1.04513	0.980616	1.11389	9	0.0436125	0.0320002	0.210041	-0.0191078	0.106333	1.04458	0.981074
[truncated: 36 more columns]

## Sheet: TableS8
Table S8. The estimation of indirect effect by mediation analysis (gut microbiota → circulating biomarkers → AD).
outcome	exposure	mediators	med_prop	EO_indirect_b	EO_indirect_se	EO_indirect_lo_ci	EO_indirect_up_ci	EO_indirect_or	EO_indirect_or_lci95	EO_indirect_or_uci95	EO_total_b	EO_total_se	EO_total_pval	EO_total_or	EO_total_or_lci95	EO_total_or_uci95	MO_b	MO_se	MO_pval	MO_or	MO_or_lci95	MO_or_uci95	EM_b	EM_se	EM_pval	EM_or	EM_or_lci95	EM_or_uci95
Alzheimer's disease || id:ieu-b-2	PWY.7328..superpathway.of.UDP.glucose.derived.O.antigen.building.blocks.biosynthesis	CD19 on IgD+ CD24+ B cell || id:ebi-a-GCST90001724	0.252491	-0.0509208	0.0284796	-0.115578	-0.0055223	0.950354	0.890851	0.994493	-0.201674	0.0653016	0.00201274	0.817361	0.719165	0.928966	0.173336	0.0735836	0.0184909	1.18927	1.02954	1.37377	-0.293769	0.0984668	0.00285036	0.745449	0.614612	0.904137
Alzheimer's disease || id:ieu-b-2	PWY.7328..superpathway.of.UDP.glucose.derived.O.antigen.building.blocks.biosynthesis	Citrate levels || id:ebi-a-GCST90092813	-0.0242472	0.00489003	0.00340773	-0.000176734	0.0128434	1.0049	0.999823	1.01293	-0.201674	0.0653016	0.00201274	0.817361	0.719165	0.928966	-0.119254	0.0552833	0.0309945	0.887582	0.796435	0.98916	-0.0410052	0.0193569	0.0341435	0.959824	0.924091	0.996939
Alzheimer's disease || id:ieu-b-2	PWY.7328..superpathway.of.UDP.glucose.derived.O.antigen.building.blocks.biosynthesis	Average diameter for VLDL particles || id:ebi-a-GCST90093002	-0.0205602	0.00414646	0.00268456	4.58928e-06	0.010325	1.00416	1	1.01038	-0.201674	0.0653016	0.00201274	0.817361	0.719165	0.928966	0.0927321	0.0455084	0.0415808	1.09717	1.00354	1.19953	0.0447143	0.0169515	0.00834491	1.04573	1.01156	1.08106
Alzheimer's disease or family history of Alzheimer's disease || id:ebi-a-GCST90012877	class.Deltaproteobacteria.id.3087	CD28- CD8+ T cell %CD8+ T cell || id:ebi-a-GCST90001686	0.281897	0.0443444	0.0218356	0.00900843	0.0935497	1.04534	1.00905	1.09807	0.157307	0.0499685	0.00164317	1.17036	1.06117	1.29078	0.132309	0.0441149	0.00270695	1.14146	1.04691	1.24455	0.335157	0.115209	0.00362433	1.39816	1.11555	1.75236
Alzheimer's disease or family history of Alzheimer's disease || id:ebi-a-GCST90012877	family.Desulfovibrionaceae.id.3169	Terminally Differentiated CD4+ T cell %CD4+ T cell || id:ebi-a-GCST90001546	-0.135677	-0.0244812	0.0150136	-0.0588561	-0.000999589	0.975816	0.942842	0.999001	0.180438	0.0569707	0.00153916	1.19774	1.0712	1.33924	0.0661079	0.0239105	0.00569558	1.06834	1.01943	1.1196	-0.370322	0.17247	0.0317799	0.690512	0.492449	0.968235
Alzheimer's disease or family history of Alzheimer's disease || id:ebi-a-GCST90012877	family.Desulfovibrionaceae.id.3169	CD28- CD8+ T cell %CD8+ T cell || id:ebi-a-GCST90001686	0.219506	0.0396072	0.0220943	0.00435167	0.0897439	1.0404	1.00436	1.09389	0.180438	0.0569707	0.00153916	1.19774	1.0712	1.33924	0.132309	0.0441149	0.00270695	1.14146	1.04691	1.24455	0.299353	0.127005	0.0184222	1.34899	1.05172	1.73028
Alzheimer's disease or family history of Alzheimer's disease || id:ebi-a-GCST90012877	order.Desulfovibrionales.id.3156	CD28- CD8+ T cell %CD8+ T cell || id:ebi-a-GCST90001686	0.275456	0.04432	0.0222434	0.00843485	0.094523	1.04532	1.00847	1.09913	0.160897	0.0523087	0.00209865	1.17456	1.06011	1.30138	0.132309	0.0441149	0.00270695	1.14146	1.04691	1.24455	0.334972	0.119203	0.0049526	1.3979	1.10665	1.76581

## Sheet: TableS9
Table S9. Significant associations between AD phenotypes, gut microbiota and circulating biomarkers (from AD phenotypes to gut microbiota and circulating biomarkers).
outcome	exposure	F_statistic	Isq	n_significant_simplein	n_significant_simpleout	nsnp_MR.Egger	b_MR.Egger	se_MR.Egger	pval_MR.Egger	lo_ci_MR.Egger	up_ci_MR.Egger	or_MR.Egger	or_lci95_MR.Egger	or_uci95_MR.Egger	nsnp_Weighted.median	b_Weighted.median	se_Weighted.median	pval_Weighted.median	lo_ci_Weighted.median	up_ci_Weighted.median	or_Weighted.median	or_lci95_Weighted.median	or_uci95_Weighted.median	nsnp_Inverse.variance.weighted	b_Inverse.variance.weighted	se_Inverse.variance.weighted	pval_Inverse.variance.weighted	lo_ci_Inverse.variance.weighted	up_ci_Inverse.variance.weighted	or_Inverse.variance.weighted	or_lci95_Inverse.variance.weighted	or_uci95_Inverse.variance.weighted	nsnp_Simple.mode	b_Simple.mode	se_Simple.mode	pval_Simple.mode	lo_ci_Simple.mode	up_ci_Simple.mode	or_Simple.mode	or_lci95_Simple.mode	or_uci95_Simple.mode	nsnp_Weighted.mode	b_Weighted.mode	se_Weighted.mode	pval_Weighted.mode	lo_ci_Weighted.mode	up_ci_Weighted.mode	or_Weighted.mode	or_lci95_Weighted.mode
CD11c+ CD62L- monocyte Absolute Count || id:ebi-a-GCST90001452	Alzheimer's disease || id:ieu-b-2	137.239	0.993066	5	5	18	-0.117181	0.0668658	0.0988289	-0.248238	0.0138759	0.889424	0.780174	1.01397	18	-0.116954	0.0586768	0.0462402	-0.231961	-0.0019477	0.889626	0.792977	0.998054	18	-0.101839	0.0438185	0.0201192	-0.187723	-0.015955	0.903175	0.828844	0.984172	18	-0.068593	0.0909952	0.461278	-0.246943	0.109758	0.933707	0.781185	1.11601	18	-0.135708	0.0625412	0.0444762	-0.258289	-0.0131272	0.873098	0.772372
CD25++ CD45RA+ CD4 not regulatory T cell Absolute Count || id:ebi-a-GCST90001507	Alzheimer's disease || id:ieu-b-2	137.239	0.993066	5	5	18	0.184573	0.065726	0.0126254	0.0557502	0.313396	1.20271	1.05733	1.36806	18	0.143621	0.0615444	0.019616	0.0229938	0.264248	1.15445	1.02326	1.30245	18	0.0835681	0.046032	0.0694573	-0.00665469	0.173791	1.08716	0.993367	1.18981	18	0.157811	0.102875	0.143427	-0.0438237	0.359446	1.17095	0.957123	1.43254	18	0.168578	0.0594709	0.0114393	0.0520154	0.285141	1.18362	1.05339
CD25++ CD45RA+ CD4 not regulatory T cell %CD4+ T cell || id:ebi-a-GCST90001508	Alzheimer's disease || id:ieu-b-2	137.239	0.993066	5	5	18	0.21341	0.0701315	0.00775143	0.075952	0.350867	1.23789	1.07891	1.4203	18	0.193174	0.0587293	0.00100464	0.0780643	0.308283	1.21309	1.08119	1.36109	18	0.0992433	0.0509244	0.051315	-0.000568508	0.199055	1.10433	0.999432	1.22025	18	0.126874	0.103996	0.239124	-0.0769584	0.330707	1.13527	0.925928	1.39195	18	0.192972	0.0576412	0.00381499	0.0799951	0.305948	1.21285	1.08328
CD33+ HLA DR+ CD14- %CD33+ HLA DR+ || id:ebi-a-GCST90001519	Alzheimer's disease || id:ieu-b-2	137.239	0.993066	4	4	18	-0.128316	0.0982817	0.210151	-0.320949	0.0643156	0.879575	0.725461	1.06643	18	-0.160417	0.0789104	0.0420628	-0.315081	-0.00575243	0.851789	0.72973	0.994264	18	-0.14071	0.0632099	0.0260091	-0.264602	-0.0168187	0.868741	0.767512	0.983322	18	-0.105754	0.129244	0.424535	-0.359073	0.147564	0.899646	0.698324	1.15901	18	-0.132645	0.0816231	0.122538	-0.292626	0.0273367	0.875776	0.746301
CD45RA- CD4+ T cell %CD4+ T cell || id:ebi-a-GCST90001535	Alzheimer's disease || id:ieu-b-2	137.239	0.993066	3	3	18	-0.0995694	0.0610505	0.122428	-0.219228	0.0200895	0.905227	0.803138	1.02029	18	-0.0838735	0.0575805	0.145219	-0.196731	0.0289843	0.919548	0.821411	1.02941	18	-0.0799783	0.039587	0.0433505	-0.157569	-0.00238776	0.923136	0.854218	0.997615	18	-0.104186	0.0861873	0.243271	-0.273113	0.0647408	0.901057	0.761006	1.06688	18	-0.100583	0.0604017	0.114185	-0.218971	0.017804	0.90431	0.803345
HLA DR+ T cell Absolute Count || id:ebi-a-GCST90001618	Alzheimer's disease || id:ieu-b-2	137.239	0.993066	3	3	18	-0.0932223	0.0732985	0.221614	-0.236887	0.0504428	0.910991	0.78908	1.05174	18	-0.108017	0.0564278	0.0555876	-0.218616	0.00258128	0.897612	0.80363	1.00258	18	-0.0974804	0.0468897	0.0376236	-0.189384	-0.00557669	0.90712	0.827469	0.994439	18	-0.106215	0.0803504	0.203714	-0.263702	0.0512715	0.899231	0.768202	1.05261	18	-0.106215	0.0558701	0.0743776	-0.215721	0.00329021	0.899231	0.80596
HLA DR+ CD4+ T cell Absolute Count || id:ebi-a-GCST90001624	Alzheimer's disease || id:ieu-b-2	88.7027	0.989388	7	6	17	-0.142457	0.0634956	0.0403833	-0.266908	-0.0180057	0.867225	0.765743	0.982155	17	-0.154284	0.0557411	0.00564257	-0.263536	-0.045031	0.857029	0.76833	0.955968	17	-0.118551	0.0406929	0.0035761	-0.198309	-0.0387933	0.888206	0.820116	0.96195	17	-0.208555	0.0789401	0.0177588	-0.363277	-0.0538321	0.811757	0.695394	0.947591	17	-0.168152	0.0568865	0.00929541	-0.279649	-0.0566541	0.845226	0.756049
HLA DR+ CD4+ T cell %T cell || id:ebi-a-GCST90001625	Alzheimer's disease || id:ieu-b-2	88.7027	0.989388	5	5	17	-0.157734	0.0556551	0.0125632	-0.266818	-0.0486498	0.854077	0.765813	0.952515	17	-0.105679	0.0526837	0.0448661	-0.208939	-0.00241857	0.899714	0.811445	0.997584	17	-0.0922243	0.0364977	0.011509	-0.16376	-0.0206888	0.911901	0.848946	0.979524	17	-0.0506187	0.0833761	0.552295	-0.214036	0.112798	0.950641	0.807319	1.11941	17	-0.106088	0.0562784	0.077717	-0.216394	0.00421757	0.899345	0.805418
HLA DR+ CD4+ T cell %lymphocyte || id:ebi-a-GCST90001626	Alzheimer's disease || id:ieu-b-2	137.239	0.993066	6	6	18	-0.181743	0.0667569	0.0150621	-0.312587	-0.0509	0.833815	0.731552	0.950374	18	-0.129567	0.0534749	0.0153946	-0.234378	-0.0247567	0.878475	0.791063	0.975547	18	-0.111475	0.0451958	0.0136441	-0.200059	-0.0228917	0.894513	0.818682	0.977368	18	-0.103301	0.0794571	0.210924	-0.259037	0.0524351	0.901856	0.771795	1.05383	18	-0.123833	0.0556108	0.0397694	-0.23283	-0.0148354	0.883528	0.792288
CD25 on B cell || id:ebi-a-GCST90001775	Alzheimer's disease || id:ieu-b-2	137.239	0.993066	5	5	18	0.0940166	0.0627141	0.153311	-0.028903	0.216936	1.09858	0.971511	1.24226	18	0.120656	0.0593882	0.0421901	0.0042546	0.237056	1.12824	1.00426	1.26751	18	0.0919841	0.0415808	0.0269546	0.0104856	0.173483	1.09635	1.01054	1.18944	18	0.155626	0.0985271	0.132641	-0.037487	0.348739	1.16839	0.963207	1.41728	18	0.128936	0.0599905	0.0463062	0.0113544	0.246517	1.13762	1.01142
CD25 on IgD+ CD24- B cell || id:ebi-a-GCST90001779	Alzheimer's disease || id:ieu-b-2	137.239	0.993066	5	5	18	0.0723654	0.0658012	0.28771	-0.056605	0.201336	1.07505	0.944967	1.22304	18	0.134773	0.0580003	0.0201433	0.0210928	0.248454	1.14428	1.02132	1.28204	18	0.0904447	0.0424947	0.033306	0.00715506	0.173734	1.09466	1.00718	1.18974	18	0.172293	0.0967653	0.0928679	-0.0173671	0.361953	1.18803	0.982783	1.43613	18	0.147017	0.0630561	0.0322854	0.0234268	0.270607	1.15837	1.0237
CD25 on IgD+ CD38- B cell || id:ebi-a-GCST90001780	Alzheimer's disease || id:ieu-b-2	137.239	0.993066	5	5	18	0.115057	0.0621845	0.0828326	-0.00682487	0.236938	1.12194	0.993198	1.26736	18	0.13316	0.0551717	0.015798	0.0250231	0.241296	1.14243	1.02534	1.2729	18	0.114299	0.0412247	0.00556118	0.0334988	0.195099	1.12109	1.03407	1.21543	18	0.129795	0.0749028	0.101224	-0.017015	0.276604	1.13859	0.983129	1.31864	18	0.132498	0.053877	0.0249376	0.0268996	0.238097	1.14168	1.02726
CD25 on IgD+ CD38- naive B cell || id:ebi-a-GCST90001781	Alzheimer's disease || id:ieu-b-2	137.239	0.993066	5	5	18	0.130427	0.0867909	0.152377	-0.0396831	0.300537	1.13931	0.961094	1.35058	18	0.19266	0.0788586	0.0145612	0.0380975	0.347223	1.21247	1.03883	1.41513	18	0.17223	0.0573469	0.00267068	0.0598301	0.28463	1.18795	1.06166	1.32927	18	0.186244	0.126693	0.159815	-0.062074	0.434562	1.20472	0.939813	1.54429	18	0.186244	0.0808639	0.0341694	0.0277508	0.344737	1.20472	1.02814
CD25 on IgD+ CD38dim B cell || id:ebi-a-GCST90001784	Alzheimer's disease || id:ieu-b-2	137.239	0.993066	5	5	18	0.0901198	0.0687115	0.208175	-0.0445546	0.224794	1.09431	0.956423	1.25207	18	0.149368	0.0577008	0.00963498	0.0362742	0.262461	1.1611	1.03694	1.30013	18	0.0882505	0.0442003	0.0458685	0.00161779	0.174883	1.09226	1.00162	1.19111	18	0.171385	0.0972119	0.0958646	-0.0191498	0.361921	1.18695	0.981032	1.43609	18	0.153382	0.0618432	0.023897	0.0321693	0.274595	1.16577	1.03269
CD25 on memory B cell || id:ebi-a-GCST90001790	Alzheimer's disease || id:ieu-b-2	137.239	0.993066	4	4	18	0.121462	0.0632938	0.0729998	-0.0025938	0.245518	1.12915	0.99741	1.27828	18	0.11606	0.0555202	0.0365802	0.00724086	0.22488	1.12306	1.00727	1.25217	18	0.0869004	0.0413815	0.0357303	0.00579271	0.168008	1.09079	1.00581	1.18295	18	0.0826633	0.0816303	0.325422	-0.0773322	0.242659	1.08618	0.925582	1.27463	18	0.106297	0.056106	0.0752889	-0.00367075	0.216265	1.11215	0.996336
CD25 on IgD+ B cell || id:ebi-a-GCST90001794	Alzheimer's disease || id:ieu-b-2	137.239	0.993066	5	5	18	0.0800333	0.062698	0.22	-0.0428548	0.202921	1.08332	0.95805	1.22498	18	0.123845	0.0601315	0.0394401	0.00598703	0.241702	1.13184	1.006	1.27342	18	0.0954617	0.0415682	0.021647	0.0139879	0.176935	1.10017	1.01409	1.19355	18	0.14322	0.0981731	0.162835	-0.0491989	0.33564	1.15398	0.951992	1.39883	18	0.131431	0.0609876	0.0457867	0.0118955	0.250967	1.14046	1.01197
CD27 on T cell || id:ebi-a-GCST90001799	Alzheimer's disease || id:ieu-b-2	137.239	0.993066	5	5	18	0.124691	0.0815706	0.145885	-0.0351874	0.284569	1.1328	0.965424	1.32919	18	0.180417	0.0753393	0.0166331	0.0327515	0.328082	1.19772	1.03329	1.3883	18	0.112633	0.0537452	0.03611	0.0072925	0.217974	1.11922	1.00732	1.24355	18	0.1594	0.124145	0.216374	-0.0839248	0.402725	1.17281	0.9195	1.4959	18	0.181241	0.0788046	0.0343953	0.026784	0.335698	1.1987	1.02715
IgD on IgD+ CD38- unswitched memory B cell || id:ebi-a-GCST90001823	Alzheimer's disease || id:ieu-b-2	137.239	0.993066	4	4	18	0.0867878	0.108233	0.434383	-0.125349	0.298925	1.09067	0.882189	1.34841	18	0.214268	0.0833805	0.0101769	0.050842	0.377693	1.23895	1.05216	1.45892	18	0.139315	0.0702778	0.0474405	0.00157045	0.27706	1.14949	1.00157	1.31924	18	0.126861	0.149463	0.4078	-0.166087	0.419808	1.13526	0.846973	1.52167	18	0.205066	0.090677	0.0371266	0.0273387	0.382792	1.22761	1.02772
CD3 on Effector Memory CD8+ T cell || id:ebi-a-GCST90001839	Alzheimer's disease || id:ieu-b-2	137.239	0.993066	3	3	18	0.0877368	0.0697739	0.226637	-0.04902	0.224494	1.0917	0.952162	1.25169	18	0.0814083	0.0616678	0.186798	-0.0394606	0.202277	1.08481	0.961308	1.22419	18	0.0907361	0.0460056	0.0485771	0.000565157	0.180907	1.09498	1.00057	1.1983	18	0.125654	0.0828537	0.147747	-0.036739	0.288048	1.13389	0.963928	1.33382	18	0.112219	0.0595221	0.076595	-0.00444444	0.228882	1.11876	0.995565
CD3 on Terminally Differentiated CD8+ T cell || id:ebi-a-GCST90001840	Alzheimer's disease || id:ieu-b-2	137.239	0.993066	3	3	18	0.121274	0.0691348	0.0985321	-0.0142304	0.256778	1.12893	0.98587	1.29276	18	0.114196	0.0639366	0.0740865	-0.0111199	0.239512	1.12097	0.988942	1.27063	18	0.134461	0.0455621	0.00316584	0.0451592	0.223763	1.14392	1.04619	1.25077	18	0.130098	0.0793182	0.119333	-0.0253652	0.285562	1.13894	0.974954	1.33051	18	0.125419	0.0630411	0.0629856	0.00185796	0.248979	1.13362	1.00186
CD3 on Terminally Differentiated CD4+ T cell || id:ebi-a-GCST90001844	Alzheimer's disease || id:ieu-b-2	137.239	0.993066	3	3	18	0.107503	0.0693153	0.140471	-0.0283548	0.243361	1.11349	0.972043	1.27553	18	0.122148	0.0626643	0.0512667	-0.000674254	0.24497	1.12992	0.999326	1.27758	18	0.0974477	0.0456707	0.0328671	0.00793313	0.186962	1.10235	1.00796	1.20558	18	0.120837	0.0853474	0.174886	-0.0464437	0.288118	1.12844	0.954618	1.33391	18	0.105206	0.0610719	0.10309	-0.0144947	0.224907	1.11094	0.98561
CD3 on CD28- CD8+ T cell || id:ebi-a-GCST90001865	Alzheimer's disease || id:ieu-b-2	137.239	0.993066	3	3	18	0.0778413	0.0693295	0.2781	-0.0580445	0.213727	1.08095	0.943608	1.23828	18	0.106338	0.0598594	0.0756576	-0.0109868	0.223662	1.1122	0.989073	1.25065	18	0.0944045	0.0457085	0.0388887	0.00481594	0.183993	1.099	1.00483	1.20201	18	0.141719	0.084032	0.109965	-0.0229835	0.306422	1.15225	0.977279	1.35856	18	0.103829	0.0641954	0.124197	-0.0219938	0.229652	1.10941	0.978246
CD28 on CD45RA- CD4 not regulatory T cell || id:ebi-a-GCST90001891	Alzheimer's disease || id:ieu-b-2	137.239	0.993066	4	3	18	0.106531	0.0707539	0.151643	-0.032147	0.245208	1.11241	0.968364	1.27789	18	0.102116	0.0599944	0.0887373	-0.0154728	0.219705	1.10751	0.984646	1.24571	18	0.115162	0.045405	0.0112022	0.0261681	0.204156	1.12206	1.02651	1.22649	18	0.196666	0.0875617	0.0382836	0.0250446	0.368286	1.21734	1.02536	1.44526	18	0.105474	0.0616816	0.105459	-0.0154222	0.22637	1.11124	0.984696
CD86 on CD62L+ myeloid Dendritic Cell || id:ebi-a-GCST90001904	Alzheimer's disease || id:ieu-b-2	137.239	0.993066	4	4	18	0.104465	0.0705995	0.158376	-0.0339097	0.24284	1.11012	0.966659	1.27487	18	0.146687	0.067172	0.0289807	0.0150296	0.278344	1.15799	1.01514	1.32094	18	0.100379	0.0459205	0.0288208	0.0103748	0.190383	1.10559	1.01043	1.20971	18	0.126572	0.0999581	0.222502	-0.0693463	0.322489	1.13493	0.933003	1.38056	18	0.118094	0.0711237	0.115165	-0.0213087	0.257496	1.12535	0.978917
CCR2 on CD62L+ myeloid Dendritic Cell || id:ebi-a-GCST90002014	Alzheimer's disease || id:ieu-b-2	137.239	0.993066	6	6	18	0.157227	0.070445	0.040269	0.0191553	0.2953	1.17026	1.01934	1.34353	18	0.134144	0.0649578	0.0389138	0.00682692	0.261461	1.14356	1.00685	1.29883	18	0.108241	0.0464736	0.0198549	0.0171524	0.199329	1.11432	1.0173	1.22058	18	0.0806002	0.0909098	0.387668	-0.0975831	0.258783	1.08394	0.907027	1.29535	18	0.157843	0.069031	0.0353216	0.0225424	0.293144	1.17098	1.0228
CCR2 on monocyte || id:ebi-a-GCST90002017	Alzheimer's disease || id:ieu-b-2	137.239	0.993066	3	3	18	0.137297	0.0701202	0.0679006	-0.000138922	0.274732	1.14717	0.999861	1.31618	18	0.110736	0.0612317	0.0705331	-0.00927834	0.23075	1.1171	0.990765	1.25954	18	0.133929	0.0462682	0.00379621	0.0432431	0.224614	1.14331	1.04419	1.25184	18	0.12115	0.0858199	0.176086	-0.0470569	0.289357	1.12879	0.954033	1.33557	18	0.116523	0.0620333	0.0775874	-0.00506187	0.238109	1.12358	0.994951
CD4 on Central Memory CD4+ T cell || id:ebi-a-GCST90002023	Alzheimer's disease || id:ieu-b-2	137.239	0.993066	5	4	18	0.100443	0.0860561	0.260238	-0.0682268	0.269113	1.10566	0.934049	1.3088	18	0.120587	0.0614956	0.0498911	5.51444e-05	0.241118	1.12816	1.00006	1.27267	18	0.100493	0.055046	0.0679074	-0.00739705	0.208383	1.10572	0.99263	1.23169	18	0.216106	0.0910772	0.029716	0.0375944	0.394617	1.24123	1.03831	1.48382	18	0.137792	0.0614626	0.0385983	0.0173256	0.258259	1.14774	1.01748
CD4 on CD45RA+ CD4+ T cell || id:ebi-a-GCST90002027	Alzheimer's disease || id:ieu-b-2	137.239	0.993066	5	4	18	0.118682	0.0861697	0.187383	-0.0502109	0.287574	1.12601	0.951029	1.33319	18	0.139976	0.062798	0.0258151	0.0168915	0.26306	1.15025	1.01703	1.3009	18	0.104487	0.0552013	0.0583788	-0.00370719	0.212682	1.11014	0.9963	1.23699	18	0.213568	0.0970297	0.0418375	0.0233897	0.403746	1.23809	1.02367	1.49742	18	0.150195	0.0610901	0.0249728	0.0304587	0.269932	1.16206	1.03093
CD80 on CD62L+ myeloid Dendritic Cell || id:ebi-a-GCST90002036	Alzheimer's disease || id:ieu-b-2	137.239	0.993066	6	6	18	0.15518	0.069572	0.0403809	0.0188188	0.291541	1.16787	1.019	1.33849	18	0.159531	0.0679974	0.0189693	0.0262561	0.292806	1.17296	1.0266	1.34018	18	0.10773	0.0458915	0.0189001	0.0177828	0.197678	1.11375	1.01794	1.21857	18	0.0794552	0.124756	0.532683	-0.165066	0.323977	1.0827	0.847837	1.38262	18	0.190074	0.0761941	0.0232027	0.0407335	0.339414	1.20934	1.04157
CD80 on plasmacytoid Dendritic Cell || id:ebi-a-GCST90002037	Alzheimer's disease || id:ieu-b-2	137.239	0.993066	4	3	18	0.0980326	0.0802101	0.239334	-0.0591793	0.255244	1.103	0.942538	1.29078	18	0.0963594	0.0631174	0.126843	-0.0273506	0.220069	1.10115	0.97302	1.24616	18	0.100823	0.0513538	0.0496124	0.000168974	0.201476	1.10608	1.00017	1.22321	18	0.249926	0.0896257	0.0126052	0.0742599	0.425592	1.28393	1.07709	1.5305	18	0.124566	0.0621023	0.061059	0.00284541	0.246286	1.13266	1.00285
CD80 on CD62L+ plasmacytoid Dendritic Cell || id:ebi-a-GCST90002038	Alzheimer's disease || id:ieu-b-2	137.239	0.993066	4	3	18	0.0956788	0.0799501	0.248843	-0.0610234	0.252381	1.10041	0.940801	1.28709	18	0.0988032	0.0627938	0.115613	-0.0242726	0.221879	1.10385	0.97602	1.24842	18	0.1008	0.0511954	0.048962	0.000456786	0.201143	1.10606	1.00046	1.2228	18	0.253318	0.0911802	0.0128824	0.0746044	0.432031	1.28829	1.07746	1.54038	18	0.125168	0.0612672	0.0568756	0.00508383	0.245251	1.13334	1.0051
CD8 on naive CD8+ T cell || id:ebi-a-GCST90002055	Alzheimer's disease || id:ieu-b-2	137.239	0.993066	3	3	18	0.120643	0.0780724	0.141828	-0.0323788	0.273665	1.12822	0.96814	1.31477	18	0.0949447	0.0637989	0.136702	-0.0301013	0.219991	1.0996	0.970347	1.24606	18	0.105844	0.0500346	0.0343951	0.0077758	0.203911	1.11165	1.00781	1.22619	18	0.143002	0.1104	0.212529	-0.0733821	0.359386	1.15373	0.929246	1.43245	18	0.0949752	0.0719088	0.204082	-0.0459661	0.235916	1.09963	0.955074
CD8 on Effector Memory CD8+ T cell || id:ebi-a-GCST90002056	Alzheimer's disease || id:ieu-b-2	137.239	0.993066	7	6	18	0.17212	0.0726706	0.0307872	0.0296854	0.314554	1.18782	1.03013	1.36965	18	0.170114	0.0627634	0.00672032	0.0470973	0.29313	1.18544	1.04822	1.34062	18	0.154483	0.0466205	0.000920951	0.0631067	0.245859	1.16705	1.06514	1.27872	18	0.271381	0.097861	0.0130205	0.0795736	0.463189	1.31178	1.08283	1.58913	18	0.17028	0.0653367	0.0184426	0.0422196	0.29834	1.18564	1.04312
CD8 on Terminally Differentiated CD8+ T cell || id:ebi-a-GCST90002057	Alzheimer's disease || id:ieu-b-2	137.239	0.993066	6	6	18	0.183578	0.0692795	0.0174756	0.0477904	0.319366	1.20151	1.04895	1.37625	18	0.13825	0.0618848	0.0254839	0.0169556	0.259544	1.14826	1.0171	1.29634	18	0.132569	0.0456591	0.00369073	0.0430772	0.222061	1.14176	1.04402	1.24865	18	0.116692	0.0906221	0.215111	-0.0609269	0.294312	1.12377	0.940892	1.3422	18	0.141158	0.0638053	0.0409194	0.0160997	0.266217	1.15161	1.01623
CD8 on CD8+ T cell || id:ebi-a-GCST90002058	Alzheimer's disease || id:ieu-b-2	137.239	0.993066	3	3	18	0.110747	0.0763295	0.166129	-0.0388589	0.260353	1.11711	0.961886	1.29739	18	0.0867208	0.0614751	0.158344	-0.0337705	0.207212	1.09059	0.966793	1.23024	18	0.0980305	0.0489766	0.0453302	0.00203634	0.194025	1.103	1.00204	1.21413	18	0.125983	0.099925	0.224418	-0.0698696	0.321836	1.13426	0.932515	1.37966	18	0.108887	0.0612219	0.0932004	-0.0111083	0.228882	1.11504	0.988953
CD45RA on naive CD4+ T cell || id:ebi-a-GCST90002098	Alzheimer's disease || id:ieu-b-2	137.239	0.993066	4	4	18	0.119415	0.0668765	0.0931286	-0.0116628	0.250493	1.12684	0.988405	1.28466	18	0.12523	0.0606584	0.0389689	0.00633972	0.244121	1.13341	1.00636	1.2765	18	0.100069	0.0433485	0.0209725	0.0151061	0.185032	1.10525	1.01522	1.20326	18	0.116582	0.0899332	0.212189	-0.0596873	0.292851	1.12365	0.942059	1.34024	18	0.121703	0.0620012	0.066232	0.000181123	0.243226	1.12942	1.00018
CD45RA on resting CD4 regulatory T cell || id:ebi-a-GCST90002102	Alzheimer's disease || id:ieu-b-2	137.239	0.993066	6	6	18	0.171034	0.0758451	0.0384925	0.0223775	0.31969	1.18653	1.02263	1.3767	18	0.201164	0.0606914	0.000917967	0.0822085	0.320119	1.22282	1.08568	1.37729	18	0.130527	0.0492985	0.00810438	0.0339021	0.227152	1.13943	1.03448	1.25502	18	0.136802	0.0871199	0.134777	-0.0339533	0.307557	1.1466	0.966617	1.3601	18	0.176172	0.0602628	0.00948027	0.058057	0.294287	1.19264	1.05978
CD8 on CD28+ CD45RA- CD8+ T cell || id:ebi-a-GCST90002118	Alzheimer's disease || id:ieu-b-2	137.239	0.993066	4	4	18	0.166331	0.072888	0.036513	0.0234706	0.309191	1.18096	1.02375	1.36232	18	0.133969	0.0704176	0.0571063	-0.00404925	0.271988	1.14336	0.995959	1.31257	18	0.117396	0.0477879	0.0140258	0.0237315	0.21106	1.12456	1.02402	1.23499	18	0.121597	0.122775	0.335864	-0.119041	0.362235	1.1293	0.887771	1.43654	18	0.147232	0.0793392	0.0809133	-0.00827241	0.302737	1.15862	0.991762
CD8 on CD28+ CD45RA+ CD8+ T cell || id:ebi-a-GCST90002119	Alzheimer's disease || id:ieu-b-2	137.239	0.993066	3	3	18	0.120301	0.0689056	0.100001	-0.0147543	0.255356	1.12784	0.985354	1.29092	18	0.0686954	0.0668819	0.304366	-0.0623931	0.199784	1.07111	0.939513	1.22114	18	0.0919941	0.0446693	0.0394512	0.00444232	0.179546	1.09636	1.00445	1.19667	18	0.183944	0.104177	0.0954009	-0.0202429	0.388131	1.20195	0.979961	1.47422	18	0.093241	0.0672387	0.183445	-0.0385469	0.225029	1.09773	0.962187
Clinical LDL cholesterol levels || id:ebi-a-GCST90092814	Alzheimer's disease || id:ieu-b-2	36.465	0.980708	4	4	3	1.82212	0.98354	0.315102	-0.105615	3.74986	6.18499	0.899771	42.5153	3	0.125755	0.0372076	0.000725327	0.0528282	0.198682	1.134	1.05425	1.21979	3	0.115556	0.0331255	0.000485853	0.0506302	0.180482	1.1225	1.05193	1.19779	3	0.1429	0.0478586	0.096245	0.0490968	0.236702	1.15361	1.05032	1.26706	3	0.1423	0.0465749	0.0925022	0.051013	0.233586	1.15292	1.05234
Average diameter for HDL particles || id:ebi-a-GCST90092828	Alzheimer's disease || id:ieu-b-2	131.02	0.992787	6	6	17	-0.0238744	0.00884092	0.016444	-0.0412026	-0.00654624	0.976408	0.959635	0.993475	17	-0.0220376	0.00750473	0.0033195	-0.0367468	-0.00732829	0.978203	0.96392	0.992698	17	-0.0165148	0.00654825	0.0116684	-0.0293494	-0.00368024	0.983621	0.971077	0.996327	17	-0.021966	0.0182122	0.245308	-0.0576619	0.01373	0.978274	0.943969	1.01382	17	-0.0270699	0.0074201	0.00216704	-0.0416133	-0.0125265	0.973293	0.959241
Isoleucine levels || id:ebi-a-GCST90092843	Alzheimer's disease || id:ieu-b-2	131.802	0.992792	6	6	19	-0.018079	0.00765216	0.0303318	-0.0330772	-0.00308071	0.982083	0.967464	0.996924	19	-0.0172266	0.00763316	0.02402	-0.0321876	-0.00226559	0.982921	0.968325	0.997737	19	-0.0189013	0.00552716	0.000626853	-0.0297346	-0.00806811	0.981276	0.970703	0.991964	19	-0.0141331	0.0137064	0.316137	-0.0409976	0.0127315	0.985966	0.959831	1.01281	19	-0.0181702	0.008087	0.0374323	-0.0340207	-0.00231964	0.981994	0.966552
Linoleic acid levels || id:ebi-a-GCST90092880	Alzheimer's disease || id:ieu-b-2	51.0888	0.980461	3	3	10	0.0316122	0.0291562	0.309852	-0.025534	0.0887584	1.03212	0.974789	1.09282	10	0.0334498	0.0156321	0.0323696	0.00281091	0.0640888	1.03402	1.00281	1.06619	10	0.0351927	0.0122613	0.0041019	0.0111605	0.0592249	1.03582	1.01122	1.06101	10	0.0273674	0.0248017	0.298461	-0.0212439	0.0759787	1.02775	0.97898	1.07894	10	0.0298287	0.0232925	0.232346	-0.0158247	0.075482	1.03028	0.9843
Ratio of linoleic acid to total fatty acids || id:ebi-a-GCST90092881	Alzheimer's disease || id:ieu-b-2	81.0275	0.988527	7	6	14	0.0427901	0.013173	0.00697831	0.0169709	0.0686092	1.04372	1.01712	1.07102	14	0.0462067	0.0109959	2.64369e-05	0.0246547	0.0677586	1.04729	1.02496	1.07011	14	0.0361916	0.00838074	1.57147e-05	0.0197653	0.0526178	1.03685	1.01996	1.05403	14	0.0513716	0.0230085	0.0437804	0.00627504	0.0964682	1.05271	1.00629	1.10127	14	0.046365	0.0117925	0.00171979	0.0232518	0.0694783	1.04746	1.02352
Average diameter for LDL particles || id:ebi-a-GCST90092889	Alzheimer's disease || id:ieu-b-2	83.5756	0.988841	6	6	13	0.0743289	0.0144219	0.000316318	0.046062	0.102596	1.07716	1.04714	1.10804	13	0.0621362	0.0114276	5.40777e-08	0.039738	0.0845344	1.06411	1.04054	1.08821	13	0.0567769	0.00924926	8.3287e-10	0.0386483	0.0749054	1.05842	1.0394	1.07778	13	0.0406255	0.021263	0.0802352	-0.00104998	0.082301	1.04146	0.998951	1.08578	13	0.0678041	0.0123055	0.000134077	0.0436853	0.0919229	1.07016	1.04465
Leucine levels || id:ebi-a-GCST90092891	Alzheimer's disease || id:ieu-b-2	131.802	0.992792	6	6	19	-0.0163976	0.00747778	0.0425189	-0.0310541	-0.00174114	0.983736	0.969423	0.99826	19	-0.015603	0.0073331	0.0333573	-0.0299759	-0.00123017	0.984518	0.970469	0.998771	19	-0.0176381	0.00540113	0.00109217	-0.0282244	-0.00705193	0.982516	0.97217	0.992973	19	-0.0201394	0.0132659	0.146348	-0.0461405	0.00586169	0.980062	0.954908	1.00588	19	-0.0189143	0.00795552	0.0287206	-0.0345071	-0.00332151	0.981263	0.966081
Omega-6 fatty acid levels || id:ebi-a-GCST90092933	Alzheimer's disease || id:ieu-b-2	51.0888	0.980461	3	3	10	0.0301213	0.0259797	0.279719	-0.020799	0.0810415	1.03058	0.979416	1.08442	10	0.028805	0.0154827	0.0628191	-0.00154099	0.059151	1.02922	0.99846	1.06094	10	0.0347373	0.0115093	0.00254279	0.0121791	0.0572955	1.03535	1.01225	1.05897	10	0.0238107	0.0235077	0.337567	-0.0222644	0.0698857	1.0241	0.977982	1.07239	10	0.0267111	0.022314	0.261863	-0.0170243	0.0704465	1.02707	0.98312
Polyunsaturated fatty acid levels || id:ebi-a-GCST90092939	Alzheimer's disease || id:ieu-b-2	49.8467	0.981047	4	4	11	0.044466	0.0323159	0.202097	-0.0188732	0.107805	1.04547	0.981304	1.11383	11	0.0368335	0.0155661	0.0179687	0.00632392	0.0673432	1.03752	1.00634	1.06966	11	0.0346949	0.0134475	0.00987953	0.0083377	0.061052	1.0353	1.00837	1.06295	11	0.0292671	0.0244089	0.258155	-0.0185743	0.0771085	1.0297	0.981597	1.08016	11	0.0359273	0.0211571	0.120332	-0.00554068	0.0773953	1.03658	0.994475
Saturated fatty acid levels || id:ebi-a-GCST90092980	Alzheimer's disease || id:ieu-b-2	50.4537	0.979895	7	6	11	0.0742766	0.022016	0.00820803	0.0311251	0.117428	1.0771	1.03161	1.1246	11	0.0502338	0.0153051	0.00103014	0.0202358	0.0802317	1.05152	1.02044	1.08354	11	0.0475065	0.0108625	1.22302e-05	0.026216	0.068797	1.04865	1.02656	1.07122	11	0.0695083	0.0257588	0.0223736	0.019021	0.119996	1.07198	1.0192	1.12749	11	0.0695083	0.026388	0.0249861	0.0177879	0.121229	1.07198	1.01795
Total concentration of branched-chain amino acids (leucine + isoleucine + valine) || id:ebi-a-GCST90092984	Alzheimer's disease || id:ieu-b-2	131.802	0.992792	5	5	19	-0.0240664	0.00788003	0.00717604	-0.0395113	-0.00862154	0.976221	0.961259	0.991416	19	-0.0190192	0.00776881	0.0143594	-0.034246	-0.00379231	0.981161	0.966334	0.996215	19	-0.0214557	0.00556854	0.000116667	-0.03237	-0.0105414	0.978773	0.968148	0.989514	19	-0.00852875	0.0145583	0.565262	-0.0370631	0.0200056	0.991508	0.963615	1.02021	19	-0.0176201	0.00873079	0.0587306	-0.0347325	-0.000507793	0.982534	0.965864
Total fatty acid levels || id:ebi-a-GCST90092987	Alzheimer's disease || id:ieu-b-2	50.4537	0.979895	5	5	11	0.0834079	0.0248366	0.00841236	0.0347281	0.132088	1.08699	1.03534	1.14121	11	0.0485034	0.0160371	0.00249083	0.0170707	0.0799361	1.0497	1.01722	1.08322	11	0.0542879	0.0127458	2.05077e-05	0.0293062	0.0792696	1.05579	1.02974	1.0825	11	0.0414101	0.0287893	0.180876	-0.0150169	0.0978371	1.04228	0.985095	1.10278	11	0.0392102	0.024831	0.145397	-0.00945853	0.0878789	1.03999	0.990586
Tyrosine levels || id:ebi-a-GCST90092993	Alzheimer's disease || id:ieu-b-2	131.802	0.992792	4	4	19	-0.0208233	0.00778916	0.0160414	-0.0360901	-0.00555657	0.979392	0.964553	0.994459	19	-0.0197042	0.00797355	0.0134661	-0.0353324	-0.00407607	0.980489	0.965285	0.995932	19	-0.0128501	0.00580889	0.0269564	-0.0242356	-0.00146471	0.987232	0.976056	0.998536	19	-0.00231825	0.0155425	0.883089	-0.0327816	0.0281451	0.997684	0.96775	1.02854	19	-0.0166286	0.00805497	0.053697	-0.0324164	-0.000840899	0.983509	0.968103
Valine levels || id:ebi-a-GCST90092995	Alzheimer's disease || id:ieu-b-2	126.083	0.99243	6	6	18	-0.0184596	0.00802554	0.0352381	-0.0341897	-0.00272954	0.98171	0.966388	0.997274	18	-0.0183842	0.00797104	0.0210896	-0.0340075	-0.00276099	0.981784	0.966564	0.997243	18	-0.0144732	0.00583397	0.0131071	-0.0259078	-0.0030386	0.985631	0.974425	0.996966	18	-0.00227576	0.0158394	0.887445	-0.033321	0.0287694	0.997727	0.967228	1.02919	18	-0.0186414	0.0074667	0.0231077	-0.0332761	-0.00400668	0.981531	0.967271
VLDL cholesterol levels || id:ebi-a-GCST90092996	Alzheimer's disease || id:ieu-b-2	51.7034	0.982395	3	3	11	0.0830071	0.0272788	0.0139518	0.0295407	0.136474	1.08655	1.02998	1.14622	11	0.0275119	0.0159921	0.085371	-0.0038327	0.0588564	1.02789	0.996175	1.06062	11	0.0436647	0.0147185	0.00301058	0.0148165	0.072513	1.04463	1.01493	1.07521	11	0.021466	0.0234292	0.381121	-0.0244552	0.0673873	1.0217	0.975841	1.06971	11	0.021466	0.0217882	0.347756	-0.0212389	0.064171	1.0217	0.978985
Concentration of very large HDL particles || id:ebi-a-GCST90093011	Alzheimer's disease || id:ieu-b-2	87.7612	0.989549	6	6	12	0.0642424	0.0118268	0.000288109	0.0410619	0.087423	1.06635	1.04192	1.09136	12	0.055047	0.0113329	1.19013e-06	0.0328345	0.0772595	1.05659	1.03338	1.08032	12	0.0413584	0.00911349	5.675e-06	0.0234959	0.0592208	1.04223	1.02377	1.06101	12	0.010018	0.0256028	0.703058	-0.0401634	0.0601995	1.01007	0.960632	1.06205	12	0.0627852	0.0120718	0.000294042	0.0391243	0.086446	1.0648	1.0399
Concentration of very small VLDL particles || id:ebi-a-GCST90093035	Alzheimer's disease || id:ieu-b-2	46.9218	0.980346	3	3	11	0.0412701	0.0436002	0.368583	-0.0441862	0.126726	1.04213	0.956776	1.13511	11	0.0261247	0.0163318	0.109683	-0.00588564	0.0581351	1.02647	0.994132	1.05986	11	0.0390112	0.013813	0.00473925	0.0119378	0.0660846	1.03978	1.01201	1.06832	11	0.0287005	0.0228825	0.238274	-0.0161492	0.0735502	1.02912	0.983981	1.07632	11	0.030681	0.0197068	0.150556	-0.00794427	0.0693063	1.03116	0.992087
monocyte cell count || id:ieu-b-31	Alzheimer's disease || id:ieu-b-2	168.18	0.994415	7	6	13	-0.0148592	0.00465751	0.0086006	-0.023988	-0.00573054	0.985251	0.976297	0.994286	13	-0.0148245	0.00369259	5.95311e-05	-0.0220619	-0.00758701	0.985285	0.97818	0.992442	13	-0.0127108	0.0034427	0.000222412	-0.0194585	-0.00596309	0.98737	0.98073	0.994055	13	-0.0163191	0.00626828	0.0230794	-0.0286049	-0.00403322	0.983813	0.9718	0.995975	13	-0.0138945	0.00341176	0.00154659	-0.0205815	-0.00720743	0.986202	0.979629
lymphocyte cell count || id:ieu-b-32	Alzheimer's disease || id:ieu-b-2	106.296	0.991371	6	6	12	-0.0190603	0.00590794	0.00907885	-0.0306399	-0.00748078	0.98112	0.969825	0.992547	12	-0.0182081	0.00448198	4.8546e-05	-0.0269928	-0.00942344	0.981957	0.973368	0.990621	12	-0.0162175	0.00388257	2.95383e-05	-0.0238273	-0.00860765	0.983913	0.976454	0.991429	12	-0.00278567	0.00781057	0.728098	-0.0180944	0.012523	0.997218	0.982068	1.0126	12	-0.0170729	0.00437525	0.00246747	-0.0256484	-0.00849736	0.983072	0.974678
Glycoproteins || id:met-c-862	Alzheimer's disease || id:ieu-b-2	131.802	0.992792	3	3	19	0.0208041	0.0215523	0.347934	-0.0214384	0.0630467	1.02102	0.97879	1.06508	19	0.0325061	0.0212464	0.126026	-0.00913676	0.0741489	1.03304	0.990905	1.07697	19	0.0434649	0.0156669	0.00553188	0.0127577	0.074172	1.04442	1.01284	1.07699	19	0.0338995	0.0356745	0.354575	-0.0360226	0.103822	1.03448	0.964618	1.1094	19	0.0287054	0.0212146	0.192776	-0.0128752	0.0702861	1.02912	0.987207
APOBEC1 complementation factor || id:prot-a-1	Alzheimer's disease || id:ieu-b-2	137.254	0.993095	7	6	18	-0.120826	0.0460304	0.0183854	-0.211045	-0.0306062	0.886188	0.809737	0.969857	18	-0.131611	0.0455775	0.00388154	-0.220943	-0.0422791	0.876682	0.801763	0.958602	18	-0.10914	0.0335928	0.00115846	-0.174982	-0.0432983	0.896605	0.839472	0.957626	18	-0.148389	0.0681823	0.0439164	-0.282027	-0.0147521	0.862095	0.754253	0.985356	18	-0.135992	0.0444278	0.00707146	-0.22307	-0.0489134	0.87285	0.800059
Tumor necrosis factor receptor superfamily member 6 || id:prot-a-1058	Alzheimer's disease || id:ieu-b-2	137.254	0.993095	3	3	18	-0.0464995	0.0563826	0.42166	-0.157009	0.0640104	0.954565	0.854696	1.0661	18	-0.0711407	0.0471809	0.131598	-0.163615	0.0213339	0.931331	0.849069	1.02156	18	-0.0814056	0.04092	0.0466587	-0.161609	-0.00120244	0.92182	0.850774	0.998798	18	-0.0557523	0.0755799	0.470781	-0.203889	0.0923843	0.945773	0.815553	1.09679	18	-0.0798101	0.0437922	0.0860217	-0.165643	0.00602259	0.923292	0.847349
RAB6-interacting golgin || id:prot-a-1239	Alzheimer's disease || id:ieu-b-2	137.254	0.993095	4	4	18	0.0952337	0.0460792	0.0553373	0.00491861	0.185549	1.09992	1.00493	1.20388	18	0.10265	0.0494145	0.0377707	0.00579803	0.199503	1.1081	1.00581	1.2208	18	0.0753151	0.033621	0.0250832	0.00941787	0.141212	1.07822	1.00946	1.15167	18	0.126952	0.0847584	0.15252	-0.0391742	0.293079	1.13536	0.961583	1.34055	18	0.0732552	0.0503021	0.16353	-0.025337	0.171847	1.07601	0.974981
Glutamate receptor ionotropic, delta-2 || id:prot-a-1276	Alzheimer's disease || id:ieu-b-2	137.254	0.993095	4	4	18	-0.11085	0.0526828	0.0515342	-0.214109	-0.00759218	0.895073	0.807261	0.992437	18	-0.105032	0.0473983	0.0266951	-0.197933	-0.0121314	0.900296	0.820425	0.987942	18	-0.0720402	0.0386267	0.0621762	-0.147748	0.00366811	0.930494	0.862648	1.00367	18	-0.098144	0.0792416	0.232346	-0.253458	0.0571695	0.906518	0.776113	1.05884	18	-0.101267	0.0454737	0.0397559	-0.190396	-0.012139	0.903691	0.826632
Hepatitis A virus cellular receptor 2 || id:prot-a-1311	Alzheimer's disease || id:ieu-b-2	137.254	0.993095	3	3	18	-0.0627159	0.0460826	0.192393	-0.153038	0.0276059	0.93921	0.858097	1.02799	18	-0.0819093	0.0473077	0.0833773	-0.174632	0.0108137	0.921355	0.839766	1.01087	18	-0.0943789	0.0336277	0.00500696	-0.160289	-0.0284687	0.909938	0.851897	0.971933	18	-0.060684	0.0753552	0.431763	-0.20838	0.0870122	0.941121	0.811898	1.09091	18	-0.0740688	0.0451712	0.119432	-0.162604	0.0144667	0.928608	0.849928
Hydroxycarboxylic acid receptor 2 || id:prot-a-1318	Alzheimer's disease || id:ieu-b-2	137.254	0.993095	3	3	18	0.135888	0.046982	0.0106083	0.0438033	0.227973	1.14555	1.04478	1.25605	18	0.0893633	0.0485247	0.0655327	-0.00574501	0.184472	1.09348	0.994271	1.20258	18	0.105468	0.0341884	0.00203621	0.0384585	0.172477	1.11123	1.03921	1.18824	18	0.00081795	0.0879599	0.992689	-0.171583	0.173219	1.00082	0.84233	1.18913	18	0.024956	0.053422	0.646326	-0.0797512	0.129663	1.02527	0.923346
Heparan sulfate glucosamine 3-O-sulfotransferase 3A1 || id:prot-a-1375	Alzheimer's disease || id:ieu-b-2	137.254	0.993095	3	3	18	-0.113198	0.0486433	0.0334135	-0.208539	-0.0178572	0.892974	0.811769	0.982301	18	-0.0504026	0.0478842	0.292527	-0.144256	0.0434504	0.950847	0.865666	1.04441	18	-0.0718859	0.0360537	0.0461677	-0.142551	-0.00122067	0.930637	0.867143	0.99878	18	-0.0323815	0.0905615	0.72507	-0.209882	0.145119	0.968137	0.81068	1.15618	18	-0.0440937	0.046261	0.353871	-0.134765	0.0465779	0.956864	0.873921
ICOS ligand || id:prot-a-1405	Alzheimer's disease || id:ieu-b-2	137.254	0.993095	4	3	18	-0.0889132	0.0520707	0.107047	-0.190972	0.0131454	0.914925	0.826156	1.01323	18	-0.0773646	0.0476424	0.104406	-0.170744	0.0160146	0.925552	0.843038	1.01614	18	-0.0988561	0.0369482	0.00746107	-0.171275	-0.0264376	0.905873	0.84259	0.973909	18	-0.251426	0.0977005	0.0197336	-0.442919	-0.0599331	0.777691	0.642159	0.941827	18	-0.0856728	0.0497139	0.102969	-0.183112	0.0117665	0.917895	0.832675
Interleukin-21 || id:prot-a-1506	Alzheimer's disease || id:ieu-b-2	143.331	0.993375	6	6	17	0.163449	0.0527655	0.00735258	0.0600282	0.266869	1.17756	1.06187	1.30587	17	0.167339	0.0469917	0.000369408	0.0752349	0.259442	1.18215	1.07814	1.29621	17	0.11753	0.0393813	0.0028413	0.0403424	0.194717	1.12471	1.04117	1.21497	17	0.116868	0.0830113	0.178306	-0.045834	0.27957	1.12397	0.955201	1.32256	17	0.155687	0.045128	0.00329437	0.0672356	0.244137	1.16846	1.06955
Interleukin-22 receptor subunit alpha-1 || id:prot-a-1508	Alzheimer's disease || id:ieu-b-2	137.658	0.993028	6	6	16	0.193633	0.0563791	0.00402706	0.0831297	0.304136	1.21365	1.08668	1.35545	16	0.198956	0.0473821	2.68123e-05	0.106087	0.291825	1.22013	1.11192	1.33887	16	0.139013	0.0430061	0.00122757	0.0547208	0.223305	1.14914	1.05625	1.2502	16	0.0479078	0.132333	0.722384	-0.211466	0.307281	1.04907	0.809397	1.35972	16	0.21536	0.0484972	0.000476521	0.120305	0.310414	1.24031	1.12784
Interleukin-36 alpha || id:prot-a-1526	Alzheimer's disease || id:ieu-b-2	137.254	0.993095	6	5	18	0.141067	0.0548038	0.0203868	0.0336517	0.248482	1.1515	1.03422	1.28208	18	0.101895	0.0479393	0.0335449	0.00793397	0.195856	1.10727	1.00797	1.21635	18	0.100513	0.0401835	0.0123722	0.0217532	0.179273	1.10574	1.02199	1.19635	18	0.195677	0.0850189	0.0342791	0.0290404	0.362314	1.21613	1.02947	1.43665	18	0.0932477	0.0489781	0.0739963	-0.00274939	0.189245	1.09773	0.997254
Integrin alpha-I: beta-1 complex || id:prot-a-1581	Alzheimer's disease || id:ieu-b-2	137.254	0.993095	3	3	18	-0.10213	0.0460807	0.0415087	-0.192449	-0.0118122	0.902912	0.824937	0.988257	18	-0.062791	0.0475512	0.186671	-0.155991	0.0304094	0.93914	0.855567	1.03088	18	-0.0751867	0.0336223	0.0253378	-0.141086	-0.00928695	0.92757	0.868414	0.990756	18	-0.0411268	0.0834374	0.628385	-0.204664	0.12241	0.959707	0.814921	1.13022	18	-0.0575104	0.0454772	0.223077	-0.146646	0.0316248	0.944112	0.8636
Janus kinase and microtubule-interacting protein 3 || id:prot-a-1599	Alzheimer's disease || id:ieu-b-2	137.254	0.993095	6	6	18	0.135469	0.0460436	0.00956473	0.0452234	0.225714	1.14507	1.04626	1.25322	18	0.124496	0.0447461	0.00539794	0.0367936	0.212198	1.13258	1.03748	1.23639	18	0.086711	0.0336072	0.00987617	0.020841	0.152581	1.09058	1.02106	1.16484	18	0.13336	0.0778191	0.104754	-0.0191654	0.285886	1.14266	0.981017	1.33094	18	0.122162	0.0419576	0.00972123	0.0399255	0.204399	1.12994	1.04073
Potassium voltage-gated channel subfamily F member 1 || id:prot-a-1614	Alzheimer's disease || id:ieu-b-2	137.254	0.993095	6	6	18	-0.0997374	0.0460808	0.0459005	-0.190056	-0.00941898	0.905075	0.826913	0.990625	18	-0.103105	0.0457171	0.0241149	-0.192711	-0.0135	0.902032	0.82472	0.986591	18	-0.0973491	0.0336223	0.00378706	-0.163249	-0.0314494	0.907239	0.84938	0.96904	18	-0.0767651	0.0734173	0.310386	-0.220663	0.0671328	0.926107	0.801987	1.06944	18	-0.0977518	0.0419781	0.0324725	-0.180029	-0.0154748	0.906874	0.835246
Killer cell immunoglobulin-like receptor 2DL5A || id:prot-a-1643	Alzheimer's disease || id:ieu-b-2	110.564	0.991477	7	6	16	0.174566	0.055869	0.00745942	0.0650628	0.284069	1.19073	1.06723	1.32853	16	0.205717	0.0508166	5.16079e-05	0.106116	0.305317	1.22841	1.11195	1.35706	16	0.163921	0.0394668	3.2758e-05	0.0865662	0.241276	1.17812	1.09042	1.27287	16	0.242964	0.106627	0.0377497	0.0339748	0.451954	1.27502	1.03456	1.57138	16	0.216285	0.0551096	0.00135158	0.10827	0.3243	1.24146	1.11435
NKG2-E type II integral membrane protein || id:prot-a-1670	Alzheimer's disease || id:ieu-b-2	137.254	0.993095	3	3	18	0.180505	0.054034	0.00414882	0.0745987	0.286412	1.19782	1.07745	1.33164	18	0.0891036	0.0485098	0.0662368	-0.00597553	0.184183	1.09319	0.994042	1.20224	18	0.109118	0.0424786	0.0102055	0.0258605	0.192376	1.11529	1.0262	1.21213	18	0.0207424	0.090475	0.821401	-0.156589	0.198074	1.02096	0.855056	1.21905	18	0.087003	0.0486054	0.0912836	-0.00826367	0.18227	1.0909	0.99177
NKG2-D type II integral membrane protein || id:prot-a-1675	Alzheimer's disease || id:ieu-b-2	137.254	0.993095	4	4	18	-0.0655877	0.0460434	0.173522	-0.155833	0.0246574	0.936517	0.855702	1.02496	18	-0.103006	0.0479569	0.0317228	-0.197001	-0.00901041	0.902122	0.821189	0.99103	18	-0.088912	0.0336031	0.00814624	-0.154774	-0.02305	0.914926	0.856609	0.977214	18	-0.0245289	0.0817458	0.767767	-0.184751	0.135693	0.97577	0.831312	1.14533	18	-0.125219	0.0487238	0.0198754	-0.220717	-0.0297198	0.882304	0.801943
Leukocyte immunoglobulin-like receptor subfamily B member 4 || id:prot-a-1746	Alzheimer's disease || id:ieu-b-2	137.254	0.993095	3	3	18	-0.0829517	0.046081	0.0907223	-0.17327	0.00736707	0.920396	0.84091	1.00739	18	-0.0848559	0.0461803	0.0661372	-0.175369	0.00565744	0.918645	0.839147	1.00567	18	-0.0660304	0.0336265	0.0495716	-0.131938	-0.00012248	0.936102	0.876395	0.999878	18	-0.0652197	0.0662416	0.33864	-0.195053	0.0646139	0.936862	0.822791	1.06675	18	-0.0839397	0.0427918	0.0663994	-0.167812	-6.77727e-05	0.919487	0.845513
Low-density lipoprotein receptor-related protein 1B || id:prot-a-1779	Alzheimer's disease || id:ieu-b-2	131.519	0.992756	5	5	17	0.226998	0.0513698	0.000497713	0.126314	0.327683	1.25483	1.13464	1.38775	17	0.225569	0.0505636	8.15413e-06	0.126464	0.324674	1.25304	1.13481	1.38358	17	0.13246	0.0446786	0.00302954	0.0448897	0.22003	1.14163	1.04591	1.24611	17	0.146797	0.153902	0.354356	-0.15485	0.448444	1.15812	0.856543	1.56587	17	0.233959	0.0485465	0.000188763	0.138808	0.32911	1.26359	1.1489
Leucine-rich repeat neuronal protein 1 || id:prot-a-1792	Alzheimer's disease || id:ieu-b-2	46.0322	0.979081	3	3	12	0.509185	0.127929	0.00260001	0.258445	0.759926	1.66394	1.29492	2.13812	12	0.160888	0.0982435	0.101495	-0.0316689	0.353445	1.17455	0.968827	1.42397	12	0.203517	0.0774876	0.00862818	0.0516413	0.355393	1.22571	1.053	1.42674	12	0.0174664	0.174447	0.922047	-0.32445	0.359382	1.01762	0.722925	1.43244	12	0.0564617	0.181312	0.761314	-0.298909	0.411833	1.05809	0.741627
Mast cell-expressed membrane protein 1 || id:prot-a-1865	Alzheimer's disease || id:ieu-b-2	137.254	0.993095	4	4	18	0.100766	0.0512444	0.0668508	0.000326596	0.201205	1.10602	1.00033	1.22288	18	0.103307	0.0458863	0.0243626	0.0133695	0.193244	1.10883	1.01346	1.21318	18	0.0701535	0.0371365	0.0588826	-0.00263413	0.142941	1.07267	0.997369	1.15366	18	0.106336	0.0846277	0.225923	-0.0595346	0.272206	1.1122	0.942203	1.31286	18	0.106336	0.0464712	0.0352056	0.0152521	0.197419	1.1122	1.01537
Melanocortin-2 receptor accessory protein || id:prot-a-1936	Alzheimer's disease || id:ieu-b-2	137.254	0.993095	5	5	18	0.0995081	0.0533616	0.0806608	-0.00508074	0.204097	1.10463	0.994932	1.22642	18	0.0942401	0.04683	0.0441792	0.00245327	0.186027	1.09882	1.00246	1.20445	18	0.0838636	0.0380047	0.0273374	0.00937444	0.158353	1.08748	1.00942	1.17158	18	0.103437	0.0850101	0.24032	-0.0631831	0.270056	1.10898	0.938772	1.31004	18	0.101149	0.0439568	0.034311	0.0149941	0.187305	1.10644	1.01511
Muscle, skeletal receptor tyrosine-protein kinase || id:prot-a-1971	Alzheimer's disease || id:ieu-b-2	137.254	0.993095	3	3	18	0.159078	0.0501315	0.00590063	0.0608199	0.257335	1.17243	1.06271	1.29348	18	0.0904457	0.0482606	0.0609154	-0.00414514	0.185037	1.09466	0.995863	1.20326	18	0.105599	0.0380977	0.00557502	0.030927	0.18027	1.11138	1.03141	1.19754	18	0.166863	0.103378	0.124913	-0.035759	0.369484	1.18159	0.964873	1.44699	18	0.0941153	0.0534118	0.096028	-0.0105719	0.198802	1.09869	0.989484
Arylamine N-acetyltransferase 1 || id:prot-a-2001	Alzheimer's disease || id:ieu-b-2	137.254	0.993095	6	6	18	0.160835	0.0565329	0.011702	0.0500302	0.271639	1.17449	1.0513	1.31211	18	0.145517	0.046399	0.00171149	0.0545747	0.236459	1.15664	1.05609	1.26676	18	0.131341	0.0407479	0.00126745	0.0514748	0.211207	1.14036	1.05282	1.23517	18	0.0836837	0.0847953	0.337535	-0.082515	0.249882	1.08728	0.920798	1.28387	18	0.158022	0.0470205	0.00371022	0.0658613	0.250182	1.17119	1.06808
Pterin-4-alpha-carbinolamine dehydratase 2 || id:prot-a-2192	Alzheimer's disease || id:ieu-b-2	137.254	0.993095	3	3	18	-0.0883336	0.0460419	0.0730633	-0.178576	0.00190845	0.915455	0.836461	1.00191	18	-0.0847945	0.0463355	0.0672481	-0.175612	0.00602303	0.918701	0.838943	1.00604	18	-0.0900027	0.0336018	0.00739503	-0.155862	-0.0241432	0.913929	0.855677	0.976146	18	-0.0649618	0.0795296	0.425328	-0.22084	0.0909163	0.937103	0.801845	1.09518	18	-0.0835162	0.0448133	0.079738	-0.17135	0.00431785	0.919876	0.842526
Protocadherin gamma-C5 || id:prot-a-2207	Alzheimer's disease || id:ieu-b-2	137.254	0.993095	3	3	18	0.0710615	0.0460453	0.142305	-0.0191872	0.16131	1.07365	0.980996	1.17505	18	0.108276	0.0457961	0.0180638	0.0185157	0.198036	1.11436	1.01869	1.21901	18	0.0659629	0.0336084	0.049682	9.04648e-05	0.131835	1.06819	1.00009	1.14092	18	0.00364466	0.0799995	0.964193	-0.153154	0.160444	1.00365	0.857997	1.17403	18	0.0877916	0.0477472	0.0834988	-0.00579292	0.181376	1.09176	0.994224
Platelet-derived growth factor D || id:prot-a-2228	Alzheimer's disease || id:ieu-b-2	137.254	0.993095	3	3	18	-0.100352	0.0538962	0.0810806	-0.205988	0.00528457	0.904519	0.813842	1.0053	18	-0.0829728	0.0469788	0.0773662	-0.175051	0.00910557	0.920376	0.839414	1.00915	18	-0.105564	0.0381814	0.00569573	-0.1804	-0.0307285	0.899817	0.834936	0.969739	18	-0.041356	0.0866868	0.639385	-0.211262	0.12855	0.959487	0.809562	1.13718	18	-0.0627974	0.0465345	0.194881	-0.154005	0.0284102	0.939134	0.857268
PDZK1-interacting protein 1 || id:prot-a-2242	Alzheimer's disease || id:ieu-b-2	117.869	0.992013	6	6	17	0.277932	0.0519619	8.11797e-05	0.176087	0.379777	1.3204	1.19254	1.46196	17	0.205896	0.0498981	3.68606e-05	0.108096	0.303696	1.22863	1.11415	1.35486	17	0.173777	0.0381327	5.18504e-06	0.0990367	0.248517	1.18979	1.10411	1.28212	17	0.0801452	0.0877521	0.374635	-0.0918489	0.252139	1.08344	0.912243	1.28678	17	0.230618	0.0509869	0.000346599	0.130684	0.330553	1.25938	1.13961
Trypsin-3 || id:prot-a-2393	Alzheimer's disease || id:ieu-b-2	137.254	0.993095	4	4	18	0.10675	0.0460334	0.0339533	0.0165249	0.196976	1.11266	1.01666	1.21771	18	0.0713779	0.0462213	0.122525	-0.0192159	0.161972	1.07399	0.980968	1.17583	18	0.0780023	0.0335914	0.0202282	0.012163	0.143842	1.08113	1.01224	1.1547	18	0.112727	0.0709312	0.13043	-0.0262984	0.251752	1.11933	0.974044	1.28628	18	0.0755842	0.04695	0.125833	-0.0164378	0.167606	1.07851	0.983697
E3 ubiquitin-protein ligase RBBP6 || id:prot-a-2498	Alzheimer's disease || id:ieu-b-2	137.254	0.993095	5	5	18	0.155591	0.0546916	0.0117043	0.0483956	0.262787	1.16835	1.04959	1.30055	18	0.118484	0.047252	0.012159	0.0258703	0.211098	1.12579	1.02621	1.23503	18	0.104161	0.0409469	0.0109652	0.0239051	0.184417	1.10978	1.02419	1.20252	18	0.00803426	0.104894	0.939841	-0.197558	0.213627	1.00807	0.820732	1.23816	18	0.105257	0.0493845	0.047949	0.00846351	0.202051	1.111	1.0085
Tumor necrosis factor receptor superfamily member 19L || id:prot-a-2520	Alzheimer's disease || id:ieu-b-2	137.254	0.993095	6	6	18	-0.123557	0.0460325	0.0162926	-0.213781	-0.0333337	0.883771	0.807525	0.967216	18	-0.0952227	0.0461807	0.0392117	-0.185737	-0.00470851	0.90917	0.830492	0.995303	18	-0.0660472	0.0335973	0.0493164	-0.131898	-0.000196412	0.936087	0.87643	0.999804	18	-0.0926969	0.0608175	0.14585	-0.211899	0.0265055	0.91147	0.809046	1.02686	18	-0.101974	0.0430192	0.0298566	-0.186292	-0.0176565	0.903053	0.830031
Rho-related GTP-binding protein RhoG || id:prot-a-2541	Alzheimer's disease || id:ieu-b-2	137.254	0.993095	3	3	18	-0.091927	0.0460792	0.0633662	-0.182242	-0.00161185	0.912172	0.8334	0.998389	18	-0.0704147	0.0449699	0.117391	-0.158556	0.0177263	0.932007	0.853375	1.01788	18	-0.0752591	0.033621	0.0251914	-0.141156	-0.00936192	0.927503	0.868354	0.990682	18	-0.131425	0.071862	0.085021	-0.272274	0.00942477	0.876845	0.761645	1.00947	18	-0.0693126	0.0438805	0.13263	-0.155318	0.0166933	0.933035	0.856143
E3 ubiquitin-protein ligase RNF149 || id:prot-a-2566	Alzheimer's disease || id:ieu-b-2	137.254	0.993095	4	4	18	0.126151	0.0460808	0.0146011	0.0358329	0.21647	1.13445	1.03648	1.24169	18	0.0797148	0.0465617	0.086892	-0.0115461	0.170976	1.08298	0.98852	1.18646	18	0.0937282	0.0336223	0.00530865	0.0278286	0.159628	1.09826	1.02822	1.17307	18	0.0497982	0.0832165	0.557451	-0.113306	0.212903	1.05106	0.892877	1.23726	18	0.0799529	0.0480031	0.114116	-0.0141331	0.174039	1.08324	0.985966
Tyrosine-protein kinase transmembrane receptor ROR1 || id:prot-a-2581	Alzheimer's disease || id:ieu-b-2	137.254	0.993095	5	5	18	-0.103271	0.0510803	0.0602568	-0.203388	-0.00315342	0.901883	0.815961	0.996852	18	-0.111932	0.0467886	0.0167433	-0.203638	-0.0202265	0.894105	0.815758	0.979977	18	-0.110519	0.0362111	0.00227268	-0.181493	-0.0395451	0.895369	0.834024	0.961227	18	-0.0876179	0.075563	0.262266	-0.235721	0.0604856	0.916111	0.790001	1.06235	18	-0.118226	0.0440436	0.0156801	-0.204552	-0.031901	0.888495	0.815012
Protein S100-A11 || id:prot-a-2614	Alzheimer's disease || id:ieu-b-2	137.254	0.993095	5	4	18	-0.0991931	0.0460791	0.0469504	-0.189508	-0.00887798	0.905568	0.827366	0.991161	18	-0.0544777	0.0462912	0.239257	-0.145209	0.0362531	0.94698	0.864842	1.03692	18	-0.0948762	0.0336212	0.00477374	-0.160774	-0.0289787	0.909486	0.851485	0.971437	18	-0.198893	0.0848608	0.0315029	-0.36522	-0.0325654	0.819638	0.694044	0.967959	18	-0.0671956	0.0458674	0.161172	-0.157096	0.0227045	0.935012	0.854622
Solute carrier family 22 member 16 || id:prot-a-2748	Alzheimer's disease || id:ieu-b-2	137.254	0.993095	7	6	18	0.11868	0.0460308	0.0202121	0.0284601	0.208901	1.12601	1.02887	1.23232	18	0.140719	0.0473815	0.0029789	0.0478509	0.233586	1.1511	1.04901	1.26312	18	0.121314	0.0335961	0.000305086	0.0554653	0.187162	1.12898	1.05703	1.20582	18	0.232681	0.0770197	0.00770077	0.0817228	0.38364	1.26198	1.08515	1.46762	18	0.147275	0.0459609	0.00519863	0.0571917	0.237359	1.15867	1.05886
Acid sphingomyelinase-like phosphodiesterase 3a || id:prot-a-2780	Alzheimer's disease || id:ieu-b-2	137.254	0.993095	3	3	18	-0.0757084	0.0541412	0.18109	-0.181825	0.0304083	0.927087	0.833747	1.03088	18	-0.104068	0.0495978	0.0358844	-0.201279	-0.00685615	0.901164	0.817684	0.993167	18	-0.0716516	0.0383441	0.0616721	-0.146806	0.00350289	0.930855	0.863461	1.00351	18	-0.0658356	0.0917143	0.482609	-0.245596	0.113924	0.936285	0.782238	1.12067	18	-0.1152	0.0475331	0.0268145	-0.208365	-0.0220355	0.891187	0.81191
Transmembrane protein 87B || id:prot-a-3016	Alzheimer's disease || id:ieu-b-2	137.254	0.993095	3	3	18	-0.091433	0.0460418	0.064458	-0.181675	-0.00119098	0.912622	0.833872	0.99881	18	-0.0667611	0.0443761	0.132468	-0.153738	0.020216	0.935419	0.857497	1.02042	18	-0.0745435	0.0336019	0.0265256	-0.140403	-0.00868372	0.928167	0.869008	0.991354	18	-0.120246	0.0722923	0.11457	-0.261939	0.0214469	0.886702	0.769558	1.02168	18	-0.0674334	0.0437044	0.141254	-0.153094	0.0182273	0.93479	0.858049
Complement C1q tumor necrosis factor-related protein 5 || id:prot-a-305	Alzheimer's disease || id:ieu-b-2	142.847	0.993409	4	4	17	-0.105117	0.0574313	0.0871432	-0.217683	0.00744784	0.900219	0.804381	1.00748	17	-0.106087	0.0462095	0.0216886	-0.196657	-0.0155161	0.899347	0.821472	0.984604	17	-0.0707734	0.0416924	0.0895991	-0.15249	0.0109436	0.931673	0.858567	1.011	17	-0.107847	0.0750528	0.17	-0.254951	0.0392564	0.897765	0.774955	1.04004	17	-0.117777	0.0428131	0.0142064	-0.20169	-0.0338629	0.888895	0.817348
Tumor necrosis factor ligand superfamily member 12 || id:prot-a-3055	Alzheimer's disease || id:ieu-b-2	137.254	0.993095	4	4	18	-0.106712	0.0460676	0.0341249	-0.197004	-0.0164193	0.898785	0.821187	0.983715	18	-0.0827223	0.0454728	0.068887	-0.171849	0.0064044	0.920607	0.842106	1.00642	18	-0.0829674	0.0336121	0.0135726	-0.148847	-0.0170877	0.920381	0.861701	0.983057	18	-0.085413	0.0672581	0.221218	-0.217239	0.0464129	0.918133	0.804738	1.04751	18	-0.0810814	0.0422712	0.0720507	-0.163933	0.00177015	0.922119	0.848799
Complement C1q and tumor necrosis factor-related protein 9A || id:prot-a-306	Alzheimer's disease || id:ieu-b-2	137.254	0.993095	6	6	18	0.137222	0.0460212	0.0088089	0.0470208	0.227424	1.14708	1.04814	1.25536	18	0.110719	0.0468863	0.0182043	0.0188218	0.202616	1.11708	1.019	1.2246	18	0.0979353	0.0340325	0.00400583	0.0312317	0.164639	1.10289	1.03172	1.17897	18	0.161854	0.0821917	0.065447	0.000758825	0.32295	1.17569	1.00076	1.3812	18	0.125259	0.0455902	0.0137399	0.0359021	0.214616	1.13344	1.03655
Thioredoxin-interacting protein || id:prot-a-3125	Alzheimer's disease || id:ieu-b-2	137.254	0.993095	5	5	18	0.162675	0.0483889	0.00396707	0.0678331	0.257518	1.17665	1.07019	1.29371	18	0.151312	0.047909	0.00158677	0.0574107	0.245214	1.16336	1.05909	1.27789	18	0.0810771	0.040246	0.0439532	0.0021949	0.159959	1.08445	1.0022	1.17346	18	0.0785986	0.0906577	0.398024	-0.0990905	0.256288	1.08177	0.905661	1.29212	18	0.147629	0.0448214	0.00428792	0.0597787	0.235478	1.15908	1.0616
Selenoprotein S || id:prot-a-3200	Alzheimer's disease || id:ieu-b-2	50.1198	0.981366	3	3	11	0.583177	0.235265	0.0350598	0.122058	1.0443	1.79172	1.12982	2.8414	11	0.191307	0.100218	0.0562728	-0.00511944	0.387734	1.21083	0.994894	1.47364	11	0.19976	0.0910359	0.0282141	0.0213294	0.37819	1.22111	1.02156	1.45964	11	0.313871	0.208121	0.162449	-0.0940459	0.721787	1.36871	0.910241	2.05811	11	0.124579	0.175874	0.494912	-0.220134	0.469293	1.13267	0.802411
Caspase-3 || id:prot-a-364	Alzheimer's disease || id:ieu-b-2	137.254	0.993095	6	6	18	-0.134153	0.0520045	0.0201568	-0.236081	-0.0322238	0.874457	0.789716	0.96829	18	-0.110666	0.045437	0.0148673	-0.199723	-0.0216097	0.895238	0.818958	0.978622	18	-0.0791902	0.0394746	0.0448451	-0.15656	-0.00181994	0.923864	0.85508	0.998182	18	-0.125727	0.078044	0.125594	-0.278694	0.0272388	0.881855	0.756772	1.02761	18	-0.104889	0.0438522	0.0285927	-0.190839	-0.0189383	0.900425	0.826266
Carbonyl reductase [NADPH] 3 || id:prot-a-374	Alzheimer's disease || id:ieu-b-2	137.254	0.993095	5	5	18	-0.0931972	0.0483049	0.0716163	-0.187875	0.00148038	0.911014	0.828719	1.00148	18	-0.115553	0.0460229	0.012047	-0.205758	-0.0253479	0.890874	0.81403	0.974971	18	-0.0804961	0.0343556	0.0191279	-0.147833	-0.0131591	0.922659	0.862575	0.986927	18	-0.0370379	0.0718209	0.612707	-0.177807	0.103731	0.96364	0.837104	1.1093	18	-0.0925468	0.0433815	0.047768	-0.177575	-0.00751901	0.911607	0.837299
C-C motif chemokine 7 || id:prot-a-410	Alzheimer's disease || id:ieu-b-2	137.254	0.993095	6	6	18	-0.135716	0.0474612	0.011355	-0.22874	-0.0426922	0.87309	0.795535	0.958206	18	-0.0978309	0.0465568	0.0356123	-0.189082	-0.0065797	0.906802	0.827719	0.993442	18	-0.0851032	0.0360577	0.0182652	-0.155776	-0.0144302	0.918417	0.855751	0.985673	18	-0.0923471	0.0692333	0.199848	-0.228044	0.0433502	0.911789	0.796089	1.0443	18	-0.107797	0.0440156	0.0254618	-0.194068	-0.0215263	0.89781	0.823602
Cerebral cavernous malformations 2 protein || id:prot-a-412	Alzheimer's disease || id:ieu-b-2	137.254	0.993095	6	6	18	0.170876	0.0460197	0.00188933	0.0806776	0.261075	1.18634	1.08402	1.29832	18	0.129903	0.0468905	0.00559963	0.0379977	0.221808	1.13872	1.03873	1.24833	18	0.115566	0.0335907	0.000580786	0.0497287	0.181404	1.12251	1.05099	1.1989	18	0.130029	0.0803275	0.123905	-0.0274128	0.287471	1.13886	0.97296	1.33305	18	0.142624	0.0462704	0.00675441	0.051934	0.233314	1.1533	1.05331
Cell surface glycoprotein CD200 receptor 1 || id:prot-a-423	Alzheimer's disease || id:ieu-b-2	137.254	0.993095	3	3	18	-0.0874967	0.0460824	0.0757901	-0.177818	0.00282473	0.916222	0.837095	1.00283	18	-0.0829643	0.0460909	0.0718582	-0.173302	0.00737381	0.920384	0.840883	1.0074	18	-0.0699708	0.0336236	0.0374335	-0.135873	-0.00406859	0.932421	0.872954	0.99594	18	-0.108635	0.0740393	0.160561	-0.253752	0.0364817	0.897058	0.775884	1.03716	18	-0.0873186	0.0448073	0.0680245	-0.175141	0.000503773	0.916385	0.839339
CD48 antigen || id:prot-a-451	Alzheimer's disease || id:ieu-b-2	137.254	0.993095	6	6	18	-0.122573	0.0481701	0.0216387	-0.216986	-0.0281597	0.884641	0.804941	0.972233	18	-0.141409	0.0466849	0.00245357	-0.232911	-0.0499066	0.868134	0.792224	0.951318	18	-0.0806276	0.0357929	0.0242834	-0.150782	-0.0104735	0.922537	0.860035	0.989581	18	-0.068405	0.0822608	0.417184	-0.229636	0.0928262	0.933882	0.794823	1.09727	18	-0.130077	0.0430884	0.00773762	-0.21453	-0.0456232	0.878028	0.806921
Complement decay-accelerating factor || id:prot-a-453	Alzheimer's disease || id:ieu-b-2	141.333	0.993269	4	4	17	-0.0787439	0.0460436	0.107826	-0.168989	0.0115016	0.924277	0.844518	1.01157	17	-0.123821	0.0476623	0.00938022	-0.217239	-0.0304027	0.883538	0.804738	0.970055	17	-0.0713207	0.0340131	0.0360062	-0.137986	-0.00465496	0.931163	0.871111	0.995356	17	-0.120834	0.0832786	0.166113	-0.28406	0.0423917	0.886181	0.752721	1.0433	17	-0.11138	0.047529	0.0323551	-0.204537	-0.0182227	0.894599	0.815025
T-cell surface glycoprotein CD8 beta chain || id:prot-a-467	Alzheimer's disease || id:ieu-b-2	137.254	0.993095	4	4	18	0.108627	0.046082	0.0314798	0.0183068	0.198948	1.11475	1.01848	1.22012	18	0.0621505	0.047166	0.187605	-0.0302948	0.154596	1.06412	0.970159	1.16719	18	0.073052	0.0336203	0.0297911	0.00715632	0.138948	1.07579	1.00718	1.14906	18	0.0818331	0.0822438	0.333686	-0.0793648	0.243031	1.08527	0.923703	1.27511	18	0.0818331	0.0467505	0.0980704	-0.009798	0.173464	1.08527	0.99025
Corneodesmosin || id:prot-a-500	Alzheimer's disease || id:ieu-b-2	137.254	0.993095	3	3	18	-0.0878072	0.0572308	0.1445	-0.19998	0.0243652	0.915937	0.818747	1.02466	18	-0.0723495	0.045192	0.109391	-0.160926	0.0162268	0.930206	0.851355	1.01636	18	-0.101847	0.0406735	0.0122798	-0.181567	-0.0221265	0.903168	0.833963	0.978117	18	-0.147757	0.0847435	0.0992877	-0.313854	0.0183405	0.862641	0.730626	1.01851	18	-0.0691268	0.0452423	0.144923	-0.157802	0.0195481	0.933208	0.854019
Adenosine deaminase CECR1 || id:prot-a-506	Alzheimer's disease || id:ieu-b-2	137.254	0.993095	7	6	18	-0.108317	0.0461515	0.0321266	-0.198774	-0.0178601	0.897343	0.819735	0.982298	18	-0.130252	0.0461335	0.00475207	-0.220674	-0.0398306	0.877874	0.801978	0.960952	18	-0.10453	0.0336154	0.0018735	-0.170416	-0.0386438	0.900748	0.843314	0.962093	18	-0.176819	0.0737287	0.0282268	-0.321327	-0.0323108	0.837931	0.725186	0.968206	18	-0.0955152	0.0449432	0.0485245	-0.183604	-0.00742662	0.908905	0.832265
Complement factor H || id:prot-a-520	Alzheimer's disease || id:ieu-b-2	137.254	0.993095	3	3	18	0.0459595	0.0460807	0.333431	-0.0443587	0.136278	1.04703	0.956611	1.146	18	0.0867513	0.0461588	0.0601884	-0.0037199	0.177223	1.09063	0.996287	1.1939	18	0.0738435	0.0336223	0.0280731	0.00794373	0.139743	1.07664	1.00798	1.14998	18	0.0958547	0.0748024	0.217243	-0.050758	0.242467	1.1006	0.950509	1.27439	18	0.0849765	0.0481708	0.0956811	-0.00943821	0.179391	1.08869	0.990606
Cytoskeleton-associated protein 2 || id:prot-a-564	Alzheimer's disease || id:ieu-b-2	80.5297	0.988399	6	6	15	-0.276724	0.0756895	0.00290362	-0.425076	-0.128373	0.758263	0.65372	0.879525	15	-0.216878	0.0671001	0.00122859	-0.348394	-0.085362	0.805028	0.70582	0.91818	15	-0.124821	0.0553768	0.0241942	-0.23336	-0.0162825	0.882655	0.791869	0.983849	15	-0.171359	0.10919	0.138885	-0.385372	0.0426547	0.842519	0.680198	1.04358	15	-0.20985	0.0670322	0.00737074	-0.341233	-0.0784664	0.810706	0.710893
Collagen alpha-1(VI) chain || id:prot-a-622	Alzheimer's disease || id:ieu-b-2	137.254	0.993095	6	6	18	-0.135979	0.0468464	0.0103836	-0.227798	-0.04416	0.872861	0.796285	0.956801	18	-0.10667	0.0463493	0.0213677	-0.197514	-0.0158248	0.898823	0.820768	0.9843	18	-0.0728573	0.036972	0.0487689	-0.145323	-0.000392151	0.929733	0.864743	0.999608	18	-0.130494	0.0755938	0.102429	-0.278658	0.01767	0.877662	0.756799	1.01783	18	-0.119352	0.0461295	0.0191761	-0.209766	-0.028938	0.887495	0.810774
Endothelial monocyte-activating polypeptide 2 || id:prot-a-65	Alzheimer's disease || id:ieu-b-2	137.254	0.993095	3	3	18	0.0777912	0.0460807	0.110774	-0.0125269	0.168109	1.0809	0.987551	1.18307	18	0.0711233	0.0476301	0.135374	-0.0222317	0.164478	1.07371	0.978014	1.17878	18	0.0748177	0.0336223	0.0260652	0.00891795	0.140717	1.07769	1.00896	1.1511	18	0.0990794	0.0810055	0.23797	-0.0596914	0.25785	1.10415	0.942055	1.29414	18	0.083601	0.0468836	0.0924241	-0.00829092	0.175493	1.08719	0.991743
Granulocyte colony-stimulating factor receptor || id:prot-a-686	Alzheimer's disease || id:ieu-b-2	137.254	0.993095	3	3	18	0.084978	0.0460826	0.0837758	-0.00534379	0.1753	1.08869	0.99467	1.1916	18	0.0440153	0.046764	0.346591	-0.0476421	0.135673	1.045	0.953475	1.14531	18	0.0675375	0.0336277	0.0446016	0.00162731	0.133448	1.06987	1.00163	1.14276	18	0.0611344	0.0671108	0.375059	-0.0704027	0.192672	1.06304	0.932018	1.21248	18	0.0611344	0.0448441	0.190582	-0.0267599	0.149029	1.06304	0.973595
C-X-C motif chemokine 11 || id:prot-a-739	Alzheimer's disease || id:ieu-b-2	137.254	0.993095	3	3	18	-0.0888528	0.0460793	0.0717618	-0.179168	0.00146267	0.91498	0.835965	1.00146	18	-0.0641761	0.0487004	0.187579	-0.159629	0.0312766	0.93784	0.85246	1.03177	18	-0.0908465	0.0336251	0.00689771	-0.156752	-0.0249412	0.913158	0.854916	0.975367	18	-0.0323361	0.0922536	0.730259	-0.213153	0.148481	0.968181	0.808032	1.16007	18	-0.0273991	0.0497858	0.589246	-0.124979	0.0701811	0.972973	0.882515
Probable ATP-dependent RNA helicase DHX58 || id:prot-a-815	Alzheimer's disease || id:ieu-b-2	137.254	0.993095	4	4	18	-0.0896377	0.0553772	0.125057	-0.198177	0.0189015	0.914262	0.820225	1.01908	18	-0.109767	0.0468987	0.0192578	-0.201688	-0.0178451	0.896043	0.81735	0.982313	18	-0.0716914	0.0394836	0.0694125	-0.149079	0.00569649	0.930818	0.861501	1.00571	18	-0.0512307	0.0702147	0.475551	-0.188852	0.0863902	0.950059	0.827909	1.09023	18	-0.097585	0.0439234	0.0401691	-0.183675	-0.0114951	0.907025	0.832206
E3 ubiquitin-protein ligase DTX3L || id:prot-a-872	Alzheimer's disease || id:ieu-b-2	137.254	0.993095	6	6	18	-0.136809	0.0460434	0.00900229	-0.227054	-0.0465637	0.872137	0.796878	0.954504	18	-0.126023	0.0457577	0.0058846	-0.215708	-0.0363382	0.881594	0.80597	0.964314	18	-0.070335	0.0336031	0.036339	-0.136197	-0.00447301	0.932081	0.872671	0.995537	18	-0.0883803	0.072964	0.242356	-0.23139	0.0546292	0.915413	0.79343	1.05615	18	-0.119809	0.0420877	0.0111529	-0.202301	-0.037317	0.88709	0.816849
Angiopoietin-1 || id:prot-a-92	Alzheimer's disease || id:ieu-b-2	137.254	0.993095	3	3	18	-0.0662866	0.05193	0.22001	-0.168069	0.0354962	0.935863	0.845295	1.03613	18	-0.0403811	0.0463607	0.383743	-0.131248	0.0504859	0.960423	0.877	1.05178	18	-0.0791615	0.0369096	0.0319736	-0.151504	-0.00681871	0.923891	0.859414	0.993204	18	-0.13195	0.0836895	0.1333	-0.295981	0.0320817	0.876385	0.743802	1.0326	18	-0.0453784	0.0465636	0.34345	-0.136643	0.0458863	0.955636	0.872282
ER membrane protein complex subunit 4 || id:prot-a-936	Alzheimer's disease || id:ieu-b-2	131.519	0.992756	6	6	17	-0.179313	0.0485437	0.00216616	-0.274459	-0.0841679	0.835844	0.759983	0.919277	17	-0.143635	0.0487952	0.00324376	-0.239274	-0.0479969	0.866203	0.787199	0.953137	17	-0.0971826	0.0386294	0.0118773	-0.172896	-0.021469	0.90739	0.841225	0.97876	17	-0.0798091	0.0936785	0.406815	-0.263419	0.103801	0.923293	0.76842	1.10938	17	-0.158308	0.0446771	0.00270404	-0.245875	-0.070741	0.853587	0.78202
Endothelial cell-selective adhesion molecule || id:prot-a-988	Alzheimer's disease || id:ieu-b-2	137.254	0.993095	4	4	18	-0.101013	0.0546733	0.0832367	-0.208173	0.00614636	0.903921	0.812067	1.00617	18	-0.106275	0.0460211	0.0209281	-0.196477	-0.0160742	0.899177	0.82162	0.984054	18	-0.0699937	0.0395343	0.0766516	-0.147481	0.00749358	0.9324	0.862879	1.00752	18	-0.129973	0.0764818	0.107468	-0.279877	0.0199317	0.878119	0.755877	1.02013	18	-0.106516	0.0417601	0.0206814	-0.188366	-0.0246663	0.898961	0.828311
matrix metallopeptidase 1 || id:prot-b-31	Alzheimer's disease || id:ieu-b-2	169.951	0.994417	3	3	13	0.127776	0.0518472	0.0314285	0.0261553	0.229396	1.1363	1.0265	1.25784	13	0.0831451	0.0502036	0.0976896	-0.0152539	0.181544	1.0867	0.984862	1.19907	13	0.0810557	0.039377	0.0395469	0.00387668	0.158235	1.08443	1.00388	1.17144	13	0.0455092	0.102908	0.666187	-0.156191	0.247209	1.04656	0.855396	1.28045	13	0.0759523	0.0494962	0.150839	-0.0210603	0.172965	1.07891	0.97916
matrix metallopeptidase 12 || id:prot-b-67	Alzheimer's disease || id:ieu-b-2	169.951	0.994417	5	5	13	-0.140539	0.0524364	0.0214013	-0.243314	-0.0377637	0.86889	0.784025	0.962941	13	-0.113511	0.0481676	0.0184443	-0.207919	-0.0191021	0.892695	0.812273	0.981079	13	-0.101591	0.0403303	0.0117697	-0.180638	-0.0225436	0.903399	0.834737	0.977709	13	-0.0320252	0.0834066	0.707722	-0.195502	0.131452	0.968482	0.822422	1.14048	13	-0.0923489	0.0440315	0.0578175	-0.178651	-0.00604723	0.911787	0.836398
Red blood cell (erythrocyte) distribution width || id:ukb-d-30070_irnt	Alzheimer's disease || id:ieu-b-2	94.195	0.990132	7	6	10	-0.051218	0.0102454	0.00105402	-0.071299	-0.0311369	0.950072	0.931183	0.969343	10	-0.0560859	0.00739182	3.25974e-14	-0.0705739	-0.041598	0.945458	0.931859	0.959255	10	-0.050527	0.00669317	4.38458e-14	-0.0636456	-0.0374084	0.950728	0.938337	0.963283	10	-0.0478694	0.0112787	0.00216072	-0.0699756	-0.0257632	0.953258	0.932417	0.974566	10	-0.0571878	0.007623	3.68495e-05	-0.0721289	-0.0422468	0.944417	0.930411
Lymphocyte count || id:ukb-d-30120_irnt	Alzheimer's disease || id:ieu-b-2	183.686	0.994927	3	3	12	-0.0121791	0.00523355	0.0422577	-0.0224368	-0.0019213	0.987895	0.977813	0.998081	12	-0.00638004	0.00538149	0.235799	-0.0169278	0.00416768	0.99364	0.983215	1.00418	12	-0.00983407	0.00378081	0.00929404	-0.0172445	-0.00242367	0.990214	0.982903	0.997579	12	-0.0153421	0.0101083	0.157272	-0.0351544	0.00447008	0.984775	0.965456	1.00448	12	-0.00346431	0.00648288	0.603712	-0.0161708	0.00924213	0.996542	0.983959
Bacteroides A plebeius A	Alzheimer's disease || id:ieu-b-2	156.519	0.99396	3	3	15	-0.0539693	0.0375638	0.174421	-0.127594	0.0196557	0.947461	0.88021	1.01985	15	-0.0625091	0.0346491	0.0712218	-0.130421	0.00540316	0.939404	0.877725	1.00542	15	-0.063902	0.0275824	0.0205162	-0.117963	-0.00984058	0.938097	0.888729	0.990208	15	-0.0534597	0.0539178	0.338268	-0.159139	0.0522193	0.947944	0.852878	1.05361	15	-0.0604029	0.0346155	0.102892	-0.128249	0.00744356	0.941385	0.879634
Coprobacillus cateniformis	Alzheimer's disease || id:ieu-b-2	156.519	0.99396	3	3	15	-0.0615787	0.0218058	0.0143559	-0.104318	-0.0188393	0.940279	0.900939	0.981337	15	-0.0375796	0.0207238	0.0697777	-0.0781982	0.00303912	0.963118	0.924781	1.00304	15	-0.0322971	0.0174402	0.0640433	-0.0664798	0.00188565	0.968219	0.935682	1.00189	15	-0.0225884	0.0356952	0.537056	-0.0925511	0.0473743	0.977665	0.911603	1.04851	15	-0.0411567	0.0212123	0.0727662	-0.0827329	0.000419433	0.959679	0.920597
Faecalitalea cylindroides	Alzheimer's disease || id:ieu-b-2	156.519	0.99396	5	5	15	-0.045006	0.018725	0.0318743	-0.081707	-0.00830491	0.955992	0.921542	0.991729	15	-0.0353735	0.0174954	0.0431893	-0.0696645	-0.00108253	0.965245	0.932707	0.998918	15	-0.0285361	0.0137493	0.0379432	-0.0554847	-0.00158759	0.971867	0.946027	0.998414	15	-0.00555848	0.0292723	0.852122	-0.0629322	0.0518152	0.994457	0.939007	1.05318	15	-0.0367493	0.0184432	0.0661785	-0.0728981	-0.000600586	0.963918	0.929696
genus.Adlercreutzia.id.812	Alzheimer's disease || id:ieu-b-2	70.358	0.986943	3	3	12	-0.0650725	0.0773729	0.41999	-0.216723	0.0865785	0.937	0.805153	1.09044	12	-0.0823656	0.0484711	0.089268	-0.177369	0.0126378	0.920935	0.837471	1.01272	12	-0.0773748	0.0353856	0.0287704	-0.146731	-0.00801904	0.925543	0.863527	0.992013	12	-0.0541593	0.0653948	0.425167	-0.182333	0.0740144	0.947281	0.833324	1.07682	12	-0.0692504	0.0519509	0.209483	-0.171074	0.0325733	0.933093	0.842759
genus.Alloprevotella.id.961	Alzheimer's disease || id:ieu-b-2	53.6576	0.983962	4	4	7	-0.487558	0.541249	0.408983	-1.54841	0.57329	0.614124	0.212586	1.7741	7	-0.237555	0.120672	0.0489992	-0.474073	-0.00103762	0.788553	0.622462	0.998963	7	-0.238816	0.0909855	0.0086708	-0.417147	-0.0604842	0.78756	0.658924	0.941309	7	-0.23085	0.16912	0.221218	-0.562326	0.100626	0.793859	0.569882	1.10586	7	-0.228646	0.162904	0.210031	-0.547938	0.0906472	0.79561	0.57814
genus.Butyricicoccus.id.2055	Alzheimer's disease || id:ieu-b-2	70.358	0.986943	4	4	12	-0.0938814	0.0685496	0.200798	-0.228239	0.0404759	0.910391	0.795934	1.04131	12	-0.0790179	0.0349489	0.023762	-0.147518	-0.0105181	0.924023	0.862847	0.989537	12	-0.0489455	0.030399	0.107375	-0.108527	0.0106365	0.952233	0.897154	1.01069	12	-0.0448895	0.0609244	0.476661	-0.164301	0.0745222	0.956103	0.848486	1.07737	12	-0.0860619	0.0388233	0.0486404	-0.162156	-0.00996822	0.917537	0.850309
genus.Holdemania.id.2157	Alzheimer's disease || id:ieu-b-2	70.358	0.986943	3	3	12	0.058778	0.0747386	0.44984	-0.0877096	0.205266	1.06054	0.916027	1.22785	12	0.0683373	0.0451819	0.130409	-0.0202193	0.156894	1.07073	0.979984	1.16987	12	0.0681453	0.0339752	0.0448843	0.00155393	0.134737	1.07052	1.00156	1.14424	12	0.0850464	0.0662513	0.225631	-0.0448062	0.214899	1.08877	0.956183	1.23974	12	0.0736213	0.0470821	0.146187	-0.0186596	0.165902	1.0764	0.981513
genus.Olsenella.id.822	Alzheimer's disease || id:ieu-b-2	70.358	0.986943	3	3	12	0.213227	0.113476	0.0896631	-0.00918533	0.435639	1.23767	0.990857	1.54595	12	0.1642	0.0736251	0.0257333	0.0198944	0.308505	1.17845	1.02009	1.36139	12	0.122781	0.0521852	0.0186329	0.0204981	0.225064	1.13064	1.02071	1.2524	12	0.157361	0.131178	0.255497	-0.0997486	0.41447	1.17042	0.905065	1.51357	12	0.19025	0.0881939	0.0539687	0.0173899	0.36311	1.20955	1.01754
genus.unknowngenus.id.826	Alzheimer's disease || id:ieu-b-2	70.358	0.986943	5	5	12	-0.128055	0.0645058	0.0752234	-0.254486	-0.00162337	0.879805	0.775315	0.998378	12	-0.0915468	0.0388312	0.0183956	-0.167656	-0.0154376	0.912519	0.845645	0.984681	12	-0.0622354	0.0297048	0.0361594	-0.120457	-0.00401402	0.939662	0.886515	0.995994	12	-0.0599984	0.0592407	0.33292	-0.17611	0.0561135	0.941766	0.838526	1.05772	12	-0.0904375	0.0404909	0.0472339	-0.1698	-0.0110753	0.913531	0.843834
HSERMETANA.PWY..L.methionine.biosynthesis.III	Alzheimer's disease || id:ieu-b-2	70.358	0.986943	3	3	12	0.0366018	0.0766136	0.643102	-0.113561	0.186764	1.03728	0.89265	1.20534	12	0.0880085	0.0485171	0.0696825	-0.00708501	0.183102	1.092	0.99294	1.20094	12	0.0960054	0.0355747	0.00696115	0.026279	0.165732	1.10077	1.02663	1.18026	12	0.0858669	0.067077	0.226838	-0.045604	0.217338	1.08966	0.95542	1.24276	12	0.0762088	0.0507028	0.160981	-0.0231688	0.175586	1.07919	0.977098
Intestinimonas massiliensis	Alzheimer's disease || id:ieu-b-2	156.519	0.99396	5	5	15	0.0324435	0.0145026	0.0434297	0.00401851	0.0608685	1.03298	1.00403	1.06276	15	0.0359834	0.0137942	0.00909165	0.00894676	0.06302	1.03664	1.00899	1.06505	15	0.0243066	0.0106484	0.02245	0.00343587	0.0451774	1.0246	1.00344	1.04621	15	0.0122981	0.023645	0.611112	-0.0340462	0.0586423	1.01237	0.966527	1.0604	15	0.0325632	0.0136504	0.0317367	0.00580845	0.059318	1.0331	1.00583
Parabacteroides sp000436495	Alzheimer's disease || id:ieu-b-2	156.519	0.99396	5	5	15	-0.0441923	0.0415782	0.307186	-0.125686	0.0373009	0.95677	0.881892	1.03801	15	-0.0940334	0.0400056	0.0187479	-0.172444	-0.0156224	0.910252	0.841605	0.984499	15	-0.0617938	0.030527	0.042946	-0.121627	-0.0019609	0.940077	0.885479	0.998041	15	-0.0855358	0.0766204	0.283063	-0.235712	0.0646402	0.91802	0.790008	1.06678	15	-0.0873328	0.0406435	0.049632	-0.166994	-0.00767166	0.916372	0.846205
PENTOSE.P.PWY..pentose.phosphate.pathway	Alzheimer's disease || id:ieu-b-2	70.358	0.986943	5	5	12	-0.14735	0.0913542	0.137831	-0.326404	0.0317045	0.862992	0.721514	1.03221	12	-0.123917	0.0506115	0.0143497	-0.223115	-0.024718	0.883454	0.800023	0.975585	12	-0.0924952	0.0413385	0.025253	-0.173519	-0.0114718	0.911654	0.840701	0.988594	12	-0.130719	0.0865758	0.159254	-0.300407	0.03897	0.877465	0.740517	1.03974	12	-0.132926	0.0579374	0.0424557	-0.246483	-0.0193683	0.87553	0.781545
PWY.5022..4.aminobutanoate.degradation.V	Alzheimer's disease || id:ieu-b-2	79.9367	0.989096	3	3	7	-0.159065	0.0913343	0.142058	-0.33808	0.0199504	0.852941	0.713138	1.02015	7	-0.140505	0.0603885	0.0199816	-0.258867	-0.022144	0.868919	0.771926	0.978099	7	-0.117875	0.0475593	0.0131943	-0.211091	-0.0246587	0.888807	0.8097	0.975643	7	-0.075352	0.0878503	0.423972	-0.247539	0.0968345	0.927417	0.78072	1.10168	7	-0.131226	0.0661233	0.0944248	-0.260828	-0.00162424	0.87702	0.770414
PWY.5659..GDP.mannose.biosynthesis	Alzheimer's disease || id:ieu-b-2	70.358	0.986943	4	4	12	0.12635	0.0772421	0.132931	-0.025044	0.277745	1.13468	0.975267	1.32015	12	0.0981638	0.0500246	0.0497264	0.000115578	0.196212	1.10314	1.00012	1.21678	12	0.084835	0.0356067	0.017193	0.0150458	0.154624	1.08854	1.01516	1.16722	12	0.102237	0.0747137	0.198489	-0.0442015	0.248676	1.10765	0.956761	1.28233	12	0.102237	0.0525475	0.077695	-0.000755689	0.205231	1.10765	0.999245
PWY.5667..CDP.diacylglycerol.biosynthesis.I	Alzheimer's disease || id:ieu-b-2	70.358	0.986943	6	6	12	0.194601	0.0766174	0.0293679	0.0444309	0.344771	1.21483	1.04543	1.41167	12	0.109371	0.0510552	0.0321766	0.00930277	0.209439	1.11558	1.00935	1.23299	12	0.114227	0.0355752	0.00132334	0.0444999	0.183955	1.12101	1.0455	1.20196	12	0.0890526	0.0895305	0.341277	-0.0864271	0.264532	1.09314	0.917202	1.30282	12	0.198062	0.0578222	0.00566935	0.0847301	0.311393	1.21904	1.08842
PWY.6121..5.aminoimidazole.ribonucleotide.biosynthesis.I	Alzheimer's disease || id:ieu-b-2	70.358	0.986943	5	5	12	0.0785187	0.0760814	0.326369	-0.0706007	0.227638	1.08168	0.931834	1.25563	12	0.111147	0.0490243	0.0233795	0.015059	0.207234	1.11756	1.01517	1.23027	12	0.100937	0.0353263	0.00427284	0.0316977	0.170177	1.10621	1.03221	1.18551	12	0.113206	0.0714437	0.141377	-0.0268242	0.253235	1.11986	0.973532	1.28819	12	0.106739	0.0476311	0.0466233	0.0133822	0.200096	1.11264	1.01347
PWY0.1298..superpathway.of.pyrimidine.deoxyribonucleosides.degradation	Alzheimer's disease || id:ieu-b-2	70.358	0.986943	4	4	12	0.121073	0.078026	0.15178	-0.0318578	0.274004	1.12871	0.968644	1.31522	12	0.102364	0.0486741	0.0354608	0.00696315	0.197765	1.10779	1.00699	1.21868	12	0.0807846	0.0361756	0.0255407	0.00988045	0.151689	1.08414	1.00993	1.1638	12	0.120544	0.071801	0.121327	-0.0201861	0.261274	1.12811	0.980016	1.29858	12	0.106128	0.0525636	0.0685293	0.00310329	0.209152	1.11196	1.00311
PYRIDNUCSYN.PWY..NAD.biosynthesis.I..from.aspartate.	Alzheimer's disease || id:ieu-b-2	70.358	0.986943	4	4	12	0.133297	0.0776629	0.116856	-0.0189222	0.285516	1.14259	0.981256	1.33045	12	0.0962979	0.0506646	0.0573422	-0.00300474	0.1956	1.10109	0.997	1.21604	12	0.0724343	0.0360611	0.0445736	0.0017546	0.143114	1.07512	1.00176	1.15386	12	0.132989	0.0860643	0.150558	-0.0356968	0.301675	1.14224	0.964933	1.35212	12	0.123154	0.0543156	0.044512	0.0166954	0.229612	1.13106	1.01684
UBA737 sp002451855	Alzheimer's disease || id:ieu-b-2	156.519	0.99396	5	5	15	0.0382312	0.0179456	0.0528111	0.0030579	0.0734045	1.03897	1.00306	1.07617	15	0.0411374	0.0167611	0.0141145	0.00828562	0.0739892	1.042	1.00832	1.0768	15	0.0436866	0.013177	0.000915188	0.0178598	0.0695135	1.04465	1.01802	1.07199	15	0.0410311	0.027527	0.158257	-0.0129219	0.0949841	1.04188	0.987161	1.09964	15	0.0399901	0.0165525	0.0299391	0.00754724	0.072433	1.0408	1.00758
Monocyte percentage of white cells || id:ebi-a-GCST004609	Alzheimer's disease or family history of Alzheimer's disease || id:ebi-a-GCST90012877	123.659	0.992123	5	5	37	-0.0215878	0.00961534	0.0311782	-0.0404338	-0.00274173	0.978644	0.960373	0.997262	37	-0.0213407	0.00871112	0.0142926	-0.0384145	-0.00426692	0.978885	0.962314	0.995742	37	-0.0112166	0.00676545	0.0973339	-0.0244769	0.00204372	0.988846	0.97582	1.00205	37	-0.0128045	0.0162563	0.43605	-0.0446668	0.0190578	0.987277	0.956316	1.01924	37	-0.0182774	0.00739571	0.0183259	-0.032773	-0.00378178	0.981889	0.967758
Apolipoprotein A1 levels || id:ebi-a-GCST90092808	Alzheimer's disease or family history of Alzheimer's disease || id:ebi-a-GCST90012877	85.0242	0.988564	5	5	36	-0.0323567	0.0129295	0.0173012	-0.0576985	-0.00701494	0.968161	0.943934	0.99301	36	-0.0342828	0.0113543	0.0025331	-0.0565373	-0.0120283	0.966298	0.945031	0.988044	36	-0.0214285	0.00786987	0.00647195	-0.0368535	-0.00600361	0.978799	0.963817	0.994014	36	-0.0339959	0.0230975	0.149999	-0.079267	0.0112752	0.966575	0.923793	1.01134	36	-0.0332077	0.0122649	0.0104123	-0.0572469	-0.00916855	0.967338	0.944361
Concentration of HDL particles || id:ebi-a-GCST90092826	Alzheimer's disease or family history of Alzheimer's disease || id:ebi-a-GCST90012877	121.187	0.991965	4	4	38	-0.0317106	0.00960417	0.00217612	-0.0505347	-0.0128864	0.968787	0.950721	0.987196	38	-0.0175272	0.00975748	0.0724493	-0.0366519	0.00159745	0.982626	0.964012	1.0016	38	-0.0227656	0.00684828	0.000886493	-0.0361882	-0.00934293	0.977492	0.964459	0.990701	38	-0.0105798	0.0192888	0.586648	-0.0483858	0.0272263	0.989476	0.952766	1.0276	38	-0.0309684	0.00953468	0.00247431	-0.0496564	-0.0122804	0.969506	0.951556
Average diameter for HDL particles || id:ebi-a-GCST90092828	Alzheimer's disease or family history of Alzheimer's disease || id:ebi-a-GCST90012877	113.247	0.991386	5	5	38	-0.0256518	0.00966958	0.0118004	-0.0446042	-0.00669942	0.974674	0.956376	0.993323	38	-0.0170028	0.00918133	0.0640422	-0.0349982	0.000992634	0.983141	0.965607	1.00099	38	-0.0166622	0.00678016	0.0139913	-0.0299513	-0.00337304	0.983476	0.970493	0.996633	38	-0.0285288	0.0213401	0.189431	-0.0703554	0.0132979	0.971874	0.932062	1.01339	38	-0.024273	0.00923589	0.0124263	-0.0423754	-0.00617069	0.976019	0.95851
Concentration of IDL particles || id:ebi-a-GCST90092838	Alzheimer's disease or family history of Alzheimer's disease || id:ebi-a-GCST90012877	47.4222	0.979897	4	4	20	0.0878304	0.0425214	0.0535758	0.0044884	0.171172	1.0918	1.0045	1.1867	20	0.0533072	0.0208848	0.0106972	0.012373	0.0942415	1.05475	1.01245	1.09883	20	0.0537394	0.0154696	0.000513024	0.0234189	0.0840598	1.05521	1.0237	1.08769	20	0.0565036	0.0381144	0.154611	-0.0182006	0.131208	1.05813	0.981964	1.1402	20	0.0529675	0.0326756	0.121493	-0.0110767	0.117012	1.0544	0.988984
Isoleucine levels || id:ebi-a-GCST90092843	Alzheimer's disease or family history of Alzheimer's disease || id:ebi-a-GCST90012877	117.45	0.991698	5	5	40	-0.0189133	0.0105362	0.0805986	-0.0395643	0.00173768	0.981264	0.961208	1.00174	40	-0.022767	0.00899477	0.0113691	-0.0403968	-0.0051373	0.97749	0.960408	0.994876	40	-0.0194553	0.00730649	0.00775083	-0.033776	-0.00513453	0.980733	0.966788	0.994879	40	-0.0189865	0.0163756	0.253327	-0.0510827	0.0131097	0.981193	0.9502	1.0132	40	-0.0220615	0.00862117	0.0144913	-0.038959	-0.00516402	0.97818	0.96179
Concentration of large LDL particles || id:ebi-a-GCST90092863	Alzheimer's disease or family history of Alzheimer's disease || id:ebi-a-GCST90012877	50.1223	0.980953	3	3	22	0.0769816	0.0431545	0.0896278	-0.00760111	0.161564	1.08002	0.992428	1.17535	22	0.0476463	0.0191492	0.0128404	0.0101139	0.0851786	1.0488	1.01017	1.08891	22	0.0500528	0.0152809	0.00105474	0.0201021	0.0800034	1.05133	1.02031	1.08329	22	0.032558	0.0336463	0.34423	-0.0333887	0.0985047	1.03309	0.967163	1.10352	22	0.0418118	0.0300278	0.17836	-0.0170427	0.100666	1.0427	0.983102
LDL cholesterol levels || id:ebi-a-GCST90092883	Alzheimer's disease or family history of Alzheimer's disease || id:ebi-a-GCST90012877	48.2751	0.980225	4	4	22	0.132364	0.0492574	0.0141696	0.0358192	0.228908	1.14152	1.03647	1.25723	22	0.0594734	0.0201708	0.00319331	0.0199386	0.0990081	1.06128	1.02014	1.10408	22	0.0650002	0.0159671	4.68343e-05	0.0337047	0.0962957	1.06716	1.03428	1.10108	22	0.016674	0.0374401	0.660622	-0.0567086	0.0900567	1.01681	0.944869	1.09424	22	0.0298085	0.0327372	0.372872	-0.0343564	0.0939735	1.03026	0.966227
Leucine levels || id:ebi-a-GCST90092891	Alzheimer's disease or family history of Alzheimer's disease || id:ebi-a-GCST90012877	117.45	0.991698	6	6	40	-0.0227073	0.00949533	0.0218391	-0.0413182	-0.00409646	0.977549	0.959524	0.995912	40	-0.0223536	0.00898753	0.0128761	-0.0399692	-0.00473804	0.977894	0.960819	0.995273	40	-0.0194795	0.00660383	0.00318058	-0.032423	-0.00653597	0.980709	0.968097	0.993485	40	-0.0232499	0.0162738	0.161059	-0.0551465	0.00864669	0.977018	0.946346	1.00868	40	-0.022389	0.00852515	0.0122733	-0.0390983	-0.00567969	0.97786	0.961656
Concentration of medium HDL particles || id:ebi-a-GCST90092899	Alzheimer's disease or family history of Alzheimer's disease || id:ebi-a-GCST90012877	85.6266	0.988655	5	5	35	-0.0435749	0.0130695	0.00212299	-0.0691911	-0.0179588	0.957361	0.933148	0.982202	35	-0.0371178	0.0115383	0.00129577	-0.0597329	-0.0145027	0.963563	0.942016	0.985602	35	-0.0253605	0.00814215	0.00184122	-0.0413191	-0.00940188	0.974958	0.959523	0.990642	35	-0.0296026	0.0256257	0.256065	-0.079829	0.0206237	0.970831	0.923274	1.02084	35	-0.0500454	0.0120133	0.0002008	-0.0735914	-0.0264994	0.951186	0.929051
Concentration of small LDL particles || id:ebi-a-GCST90092963	Alzheimer's disease or family history of Alzheimer's disease || id:ebi-a-GCST90012877	49.314	0.980055	3	3	26	0.0807267	0.0364686	0.0366105	0.00924826	0.152205	1.08407	1.00929	1.1644	26	0.0294861	0.017354	0.0893014	-0.00452776	0.0635	1.02993	0.995482	1.06556	26	0.0370857	0.0132029	0.00497094	0.011208	0.0629633	1.03778	1.01127	1.06499	26	0.00567017	0.033021	0.865044	-0.0590509	0.0703913	1.00569	0.942659	1.07293	26	0.0212606	0.0285836	0.463928	-0.0347632	0.0772844	1.02149	0.965834
Concentration of very large HDL particles || id:ebi-a-GCST90093011	Alzheimer's disease or family history of Alzheimer's disease || id:ebi-a-GCST90012877	116.791	0.99168	6	6	35	0.0481345	0.00981001	2.42787e-05	0.0289069	0.0673622	1.04931	1.02933	1.06968	35	0.0428635	0.0106718	5.90613e-05	0.0219468	0.0637802	1.0438	1.02219	1.06586	35	0.0329831	0.00727417	5.77999e-06	0.0187258	0.0472405	1.03353	1.0189	1.04837	35	0.0424671	0.0225465	0.0682047	-0.00172407	0.0866583	1.04338	0.998277	1.09052	35	0.0508652	0.00879034	1.63098e-06	0.0336362	0.0680943	1.05218	1.03421
Hepatitis A virus cellular receptor 2 || id:prot-a-1311	Alzheimer's disease or family history of Alzheimer's disease || id:ebi-a-GCST90012877	117.45	0.991698	5	5	40	-0.12266	0.0535324	0.0275795	-0.227583	-0.0177362	0.884565	0.796456	0.98242	40	-0.142862	0.0534813	0.0075567	-0.247686	-0.0380391	0.866873	0.780605	0.962675	40	-0.0813782	0.0379909	0.0321898	-0.15584	-0.00691609	0.921845	0.855696	0.993108	40	-0.0583618	0.110688	0.600998	-0.275311	0.158587	0.943309	0.759336	1.17185	40	-0.1244	0.0574856	0.0366485	-0.237072	-0.011728	0.883027	0.788935
Protein S100-A11 || id:prot-a-2614	Alzheimer's disease or family history of Alzheimer's disease || id:ebi-a-GCST90012877	117.45	0.991698	5	5	40	-0.112109	0.0535295	0.0429516	-0.217027	-0.00719138	0.893947	0.804908	0.992834	40	-0.117227	0.0565187	0.0380682	-0.228003	-0.0064499	0.889384	0.796122	0.993571	40	-0.084703	0.0379841	0.0257501	-0.159152	-0.0102542	0.918785	0.852867	0.989798	40	-0.151812	0.10361	0.150876	-0.354888	0.0512637	0.85915	0.701252	1.0526	40	-0.109374	0.0558383	0.0573195	-0.218817	6.93274e-05	0.896395	0.803469
Tumor necrosis factor receptor superfamily member 1B || id:prot-a-3048	Alzheimer's disease or family history of Alzheimer's disease || id:ebi-a-GCST90012877	117.45	0.991698	6	6	40	-0.127042	0.0535317	0.0227952	-0.231964	-0.0221199	0.880697	0.792974	0.978123	40	-0.152367	0.0550402	0.00563511	-0.260246	-0.0444885	0.858673	0.770862	0.956487	40	-0.0750516	0.0379868	0.0481853	-0.149506	-0.000597562	0.927696	0.861134	0.999403	40	-0.0729653	0.107632	0.501828	-0.283924	0.137993	0.929633	0.752824	1.14797	40	-0.132426	0.0535615	0.0178876	-0.237407	-0.0274454	0.875968	0.788671
Caspase-3 || id:prot-a-364	Alzheimer's disease or family history of Alzheimer's disease || id:ebi-a-GCST90012877	117.45	0.991698	3	3	40	-0.0972649	0.0535317	0.0771168	-0.202187	0.00765728	0.907316	0.816942	1.00769	40	-0.0983492	0.0534279	0.0656533	-0.203068	0.0063695	0.906332	0.816223	1.00639	40	-0.078336	0.0379868	0.0391895	-0.15279	-0.00388194	0.924654	0.85831	0.996126	40	-0.0742982	0.101997	0.470699	-0.274212	0.125616	0.928395	0.760171	1.13385	40	-0.0978634	0.0543341	0.0794165	-0.204358	0.00863142	0.906773	0.81517
Monocyte count || id:ukb-d-30130_irnt	Alzheimer's disease or family history of Alzheimer's disease || id:ebi-a-GCST90012877	142.901	0.993177	5	5	29	-0.0106698	0.00637654	0.105819	-0.0231678	0.00182822	0.989387	0.977099	1.00183	29	-0.0145056	0.00512364	0.00463863	-0.024548	-0.00446327	0.985599	0.975751	0.995547	29	-0.00950399	0.00459949	0.0387988	-0.018519	-0.000488991	0.990541	0.981651	0.999511	29	-0.0157835	0.0108081	0.155326	-0.0369674	0.00540033	0.98434	0.963708	1.00541	29	-0.0149258	0.00512902	0.00700832	-0.0249787	-0.00487294	0.985185	0.975331
Bacteroides A plebeius A	Alzheimer's disease or family history of Alzheimer's disease || id:ebi-a-GCST90012877	127.772	0.992364	3	3	35	-0.0682565	0.0360754	0.0672857	-0.138964	0.00245122	0.934021	0.870259	1.00245	35	-0.0679327	0.0382827	0.0759802	-0.142967	0.00710137	0.934323	0.866783	1.00713	35	-0.0746897	0.0273878	0.00638897	-0.12837	-0.0210097	0.928031	0.879528	0.979209	35	-0.0874047	0.0853416	0.312985	-0.254674	0.0798648	0.916306	0.775169	1.08314	35	-0.0671073	0.0347267	0.0616708	-0.135171	0.000956975	0.935095	0.873566
Faecalicatena torques	Alzheimer's disease or family history of Alzheimer's disease || id:ebi-a-GCST90012877	127.772	0.992364	3	3	35	-0.0318742	0.0280836	0.264562	-0.086918	0.0231696	0.968628	0.916752	1.02344	35	-0.0313545	0.0287583	0.275592	-0.0877208	0.0250118	0.969132	0.916017	1.02533	35	-0.0436151	0.0211355	0.0390563	-0.0850407	-0.0021895	0.957322	0.918475	0.997813	35	-0.0938627	0.0683792	0.17884	-0.227886	0.0401607	0.910408	0.796215	1.04098	35	-0.0287912	0.025638	0.269308	-0.0790417	0.0214592	0.971619	0.924001
Faecalitalea cylindroides	Alzheimer's disease or family history of Alzheimer's disease || id:ebi-a-GCST90012877	127.772	0.992364	5	5	35	-0.0346125	0.0179831	0.0629212	-0.0698594	0.000634408	0.96598	0.932525	1.00063	35	-0.0505289	0.019201	0.0084988	-0.0881628	-0.012895	0.950726	0.915612	0.987188	35	-0.03408	0.0136531	0.0125554	-0.0608401	-0.00731993	0.966494	0.940974	0.992707	35	-0.0326511	0.0407496	0.428544	-0.11252	0.0472181	0.967876	0.893579	1.04835	35	-0.0445266	0.0171642	0.0138908	-0.0781685	-0.0108847	0.95645	0.924809
genus..Ruminococcustorquesgroup.id.14377	Alzheimer's disease or family history of Alzheimer's disease || id:ebi-a-GCST90012877	70.9709	0.986381	3	3	29	-0.0888025	0.0585456	0.140937	-0.203552	0.0259469	0.915026	0.815828	1.02629	29	-0.066715	0.0358315	0.0626161	-0.136945	0.00351479	0.935462	0.872018	1.00352	29	-0.0668926	0.0252232	0.0080011	-0.11633	-0.0174551	0.935296	0.890181	0.982696	29	-0.0687989	0.0617583	0.27475	-0.189845	0.0522475	0.933514	0.827087	1.05364	29	-0.0755203	0.0475994	0.123838	-0.168815	0.0177745	0.927261	0.844665
genus.Flavonifractor.id.2059	Alzheimer's disease or family history of Alzheimer's disease || id:ebi-a-GCST90012877	71.4873	0.986506	3	3	28	0.0562569	0.074862	0.459116	-0.0904726	0.202986	1.05787	0.913499	1.22506	28	0.0614422	0.0473569	0.194483	-0.0313773	0.154262	1.06337	0.96911	1.1668	28	0.0745642	0.0325122	0.0218237	0.0108403	0.138288	1.07741	1.0109	1.14831	28	0.0237877	0.0824304	0.775107	-0.137776	0.185351	1.02407	0.871294	1.20364	28	0.0502167	0.0566271	0.38302	-0.0607724	0.161206	1.0515	0.941037
genus.Intestinibacter.id.11345	Alzheimer's disease or family history of Alzheimer's disease || id:ebi-a-GCST90012877	71.4873	0.986506	3	3	28	-0.204781	0.0689674	0.00634084	-0.339957	-0.0696052	0.814826	0.711801	0.932762	28	-0.060024	0.0450194	0.182436	-0.148262	0.028214	0.941742	0.862205	1.02862	28	-0.0600052	0.0303032	0.0476854	-0.119399	-0.000610964	0.94176	0.887453	0.999389	28	-0.0144634	0.0777487	0.853814	-0.166851	0.137924	0.985641	0.846326	1.14789	28	-0.0644614	0.0548363	0.250048	-0.171941	0.0430179	0.937572	0.842029
genus.Odoribacter.id.952	Alzheimer's disease or family history of Alzheimer's disease || id:ebi-a-GCST90012877	71.4873	0.986506	3	3	28	-0.0786564	0.0631042	0.223712	-0.202341	0.0450278	0.924357	0.816817	1.04606	28	-0.0622252	0.0406439	0.125774	-0.141887	0.0174369	0.939671	0.867719	1.01759	28	-0.0636872	0.0277398	0.0216827	-0.118057	-0.00931725	0.938298	0.888645	0.990726	28	-0.023219	0.0739802	0.756044	-0.16822	0.121782	0.977048	0.845168	1.12951	28	-0.077761	0.0453843	0.0981023	-0.166714	0.0111923	0.925186	0.846441
Lactococcus lactis	Alzheimer's disease or family history of Alzheimer's disease || id:ebi-a-GCST90012877	127.772	0.992364	5	5	35	-0.0395205	0.0196972	0.0530651	-0.0781269	-0.000914072	0.96125	0.924847	0.999086	35	-0.0427547	0.0206595	0.0385004	-0.0832474	-0.00226195	0.958146	0.920124	0.997741	35	-0.031311	0.014954	0.0362767	-0.0606209	-0.00200103	0.969174	0.94118	0.998001	35	-0.0173836	0.0405029	0.67049	-0.0967693	0.0620021	0.982767	0.907765	1.06396	35	-0.0387004	0.0190027	0.0495407	-0.0759456	-0.0014551	0.962039	0.926867
PENTOSE.P.PWY..pentose.phosphate.pathway	Alzheimer's disease or family history of Alzheimer's disease || id:ebi-a-GCST90012877	68.7096	0.985948	5	5	29	-0.188686	0.0813677	0.0282086	-0.348166	-0.029205	0.828047	0.705981	0.971217	29	-0.101065	0.0548028	0.0651597	-0.208479	0.00634832	0.903874	0.811818	1.00637	29	-0.0947123	0.0369293	0.0103268	-0.167094	-0.0223308	0.909635	0.84612	0.977917	29	-0.0999352	0.10572	0.352601	-0.307146	0.107276	0.904896	0.735543	1.11324	29	-0.174703	0.068888	0.0170732	-0.309724	-0.0396826	0.839706	0.73365
PWY.6121..5.aminoimidazole.ribonucleotide.biosynthesis.I	Alzheimer's disease or family history of Alzheimer's disease || id:ebi-a-GCST90012877	68.7096	0.985948	5	5	29	0.127035	0.0789515	0.119242	-0.0277097	0.28178	1.13546	0.972671	1.32549	29	0.114976	0.0536176	0.0320024	0.00988601	0.220067	1.12185	1.00994	1.24616	29	0.0891309	0.0358394	0.0128843	0.0188856	0.159376	1.09322	1.01907	1.17278	29	0.138657	0.0907426	0.137727	-0.039199	0.316512	1.14873	0.961559	1.37233	29	0.127981	0.0601642	0.0423494	0.0100589	0.245903	1.13653	1.01011
PWY.7199..pyrimidine.deoxyribonucleosides.salvage	Alzheimer's disease or family history of Alzheimer's disease || id:ebi-a-GCST90012877	68.7096	0.985948	3	3	29	0.0793781	0.0804296	0.332441	-0.0782638	0.23702	1.08261	0.92472	1.26747	29	0.0931134	0.0594049	0.117013	-0.0233203	0.209547	1.09759	0.97695	1.23312	29	0.099796	0.0365133	0.00627336	0.0282299	0.171362	1.10495	1.02863	1.18692	29	0.0256352	0.0975417	0.794619	-0.165547	0.216817	1.02597	0.84743	1.24212	29	0.0611705	0.0730478	0.409457	-0.0820032	0.204344	1.06308	0.921269
Ruminococcus C sp000437255	Alzheimer's disease or family history of Alzheimer's disease || id:ebi-a-GCST90012877	127.772	0.992364	5	5	35	0.0638824	0.0288542	0.0338518	0.00732811	0.120437	1.06597	1.00736	1.12799	35	0.0501294	0.0298367	0.0929334	-0.00835062	0.108609	1.05141	0.991684	1.11473	35	0.045572	0.0219066	0.0374996	0.002635	0.088509	1.04663	1.00264	1.09254	35	0.079268	0.0570163	0.173482	-0.0324839	0.19102	1.08249	0.968038	1.21048	35	0.0576473	0.0261662	0.0344624	0.0063616	0.108933	1.05934	1.00638
UBA737 sp002451855	Alzheimer's disease or family history of Alzheimer's disease || id:ebi-a-GCST90012877	127.772	0.992364	6	6	35	0.0468513	0.0172345	0.0103716	0.0130717	0.080631	1.04797	1.01316	1.08397	35	0.0471675	0.0182289	0.00966727	0.0114388	0.0828962	1.0483	1.0115	1.08643	35	0.0423312	0.013084	0.00121503	0.0166864	0.0679759	1.04324	1.01683	1.07034	35	0.0449252	0.0412926	0.284259	-0.0360082	0.125859	1.04595	0.964632	1.13412	35	0.0429352	0.0170703	0.0167887	0.00947737	0.076393	1.04387	1.00952
Platelet count || id:ebi-a-GCST004603	Cerebrospinal fluid amyloid beta 42 levels	334.208	0.997166	5	5	4	0.0386983	0.0172587	0.15418	0.00487134	0.0725253	1.03946	1.00488	1.07522	4	0.0469897	0.00986763	1.91683e-06	0.0276491	0.0663302	1.04811	1.02803	1.06858	4	0.0468567	0.00961625	1.10105e-06	0.0280089	0.0657046	1.04797	1.0284	1.06791	4	0.0519877	0.0212604	0.0920653	0.0103174	0.0936581	1.05336	1.01037	1.09818	4	0.0469054	0.00983866	0.0175294	0.0276217	0.0661892	1.04802	1.02801
Plateletcrit || id:ebi-a-GCST004607	Cerebrospinal fluid amyloid beta 42 levels	334.208	0.997166	5	5	4	0.0452349	0.017315	0.120585	0.0112974	0.0791723	1.04627	1.01136	1.08239	4	0.0611796	0.00997797	8.70744e-10	0.0416228	0.0807364	1.06309	1.0425	1.08409	4	0.0629788	0.00964701	6.65085e-11	0.0440707	0.081887	1.065	1.04506	1.08533	4	0.0600826	0.0195735	0.0545798	0.0217186	0.0984466	1.06192	1.02196	1.10346	4	0.060931	0.00989636	0.00862187	0.0415342	0.0803279	1.06283	1.04241
Monocyte percentage of white cells || id:ebi-a-GCST004609	Cerebrospinal fluid amyloid beta 42 levels	334.208	0.997166	4	4	4	0.025633	0.0172517	0.275653	-0.00818029	0.0594463	1.02596	0.991853	1.06125	4	0.0238774	0.00958943	0.0127752	0.00508215	0.0426727	1.02416	1.0051	1.0436	4	0.0262142	0.00939259	0.00525548	0.0078047	0.0446237	1.02656	1.00784	1.04563	4	0.0236508	0.0185545	0.292196	-0.0127161	0.0600176	1.02393	0.987364	1.06186	4	0.0238769	0.0093457	0.0835884	0.0055593	0.0421945	1.02416	1.00557
Anti-cytomegalovirus IgG levels || id:ebi-a-GCST006344	Cerebrospinal fluid amyloid beta 42 levels	430.874	0.997924	3	3	3	0.148088	0.100316	0.379044	-0.048531	0.344706	1.15961	0.952628	1.41157	3	0.118796	0.0568475	0.0366426	0.00737449	0.230217	1.12614	1.0074	1.25887	3	0.118238	0.0562336	0.0354982	0.00802055	0.228456	1.12551	1.00805	1.25666	3	0.0468871	0.109725	0.710759	-0.168175	0.261949	1.048	0.845206	1.29946	3	0.124639	0.0533211	0.144402	0.0201299	0.229149	1.13274	1.02033
Anti-Epstein-Barr virus nuclear antigen (EBNA) IgG levels || id:ebi-a-GCST006361	Cerebrospinal fluid amyloid beta 42 levels	430.874	0.997924	4	4	3	0.0385053	0.132107	0.819446	-0.220424	0.297435	1.03926	0.802178	1.3464	3	0.165391	0.0771725	0.0321026	0.0141326	0.316649	1.17985	1.01423	1.37252	3	0.180916	0.0758105	0.0170133	0.0323271	0.329504	1.19831	1.03286	1.39028	3	0.211144	0.172306	0.345148	-0.126577	0.548864	1.23509	0.881106	1.73129	3	0.158114	0.0729741	0.162592	0.0150844	0.301143	1.1713	1.0152
Tumor necrosis factor ligand superfamily member 12 levels || id:ebi-a-GCST90000504	Cerebrospinal fluid amyloid beta 42 levels	430.874	0.997924	4	4	3	-0.201365	0.224023	0.533877	-0.640451	0.23772	0.817614	0.527055	1.26835	3	-0.401712	0.128168	0.00172291	-0.652921	-0.150502	0.669174	0.520523	0.860276	3	-0.427391	0.127875	0.000831023	-0.678026	-0.176755	0.652209	0.507618	0.837985	3	-0.464687	0.292444	0.253008	-1.03788	0.108503	0.628332	0.354206	1.11461	3	-0.394153	0.120264	0.081833	-0.62987	-0.158436	0.674251	0.532661
IgD+ CD38+ B cell Absolute Count || id:ebi-a-GCST90001392	Cerebrospinal fluid amyloid beta 42 levels	334.208	0.997166	4	4	4	0.270322	0.238187	0.374114	-0.196524	0.737167	1.31039	0.821582	2.09001	4	0.276965	0.114892	0.015924	0.0517763	0.502153	1.31912	1.05314	1.65227	4	0.286214	0.123907	0.0208933	0.043356	0.529071	1.33138	1.04431	1.69736	4	0.27093	0.158427	0.18577	-0.0395859	0.581446	1.31118	0.961187	1.78862	4	0.27093	0.113195	0.0964394	0.049067	0.492793	1.31118	1.05029
IgD- CD27- B cell %B cell || id:ebi-a-GCST90001399	Cerebrospinal fluid amyloid beta 42 levels	334.208	0.997166	4	4	4	-0.1608	0.182192	0.470562	-0.517897	0.196297	0.851462	0.595772	1.21689	4	-0.249491	0.119271	0.0364557	-0.483261	-0.0157207	0.779197	0.616769	0.984402	4	-0.258138	0.115672	0.0256394	-0.484856	-0.0314201	0.772489	0.615786	0.969068	4	-0.479241	0.235682	0.134898	-0.941177	-0.0173047	0.619253	0.390168	0.982844	4	-0.209147	0.119131	0.177419	-0.442644	0.024349	0.811276	0.642336
CD20- CD38- B cell %B cell || id:ebi-a-GCST90001422	Cerebrospinal fluid amyloid beta 42 levels	334.208	0.997166	5	4	4	-0.247043	0.208958	0.358616	-0.656602	0.162515	0.781107	0.518611	1.17647	4	-0.379553	0.118739	0.00139089	-0.612281	-0.146825	0.684167	0.542113	0.863445	4	-0.394344	0.129413	0.00230997	-0.647993	-0.140695	0.674122	0.523094	0.868754	4	-0.875212	0.235479	0.0338836	-1.33675	-0.413673	0.416774	0.262698	0.661217	4	-0.366048	0.117187	0.0523242	-0.595735	-0.136361	0.69347	0.551158
IgD+ CD38+ B cell %lymphocyte || id:ebi-a-GCST90001429	Cerebrospinal fluid amyloid beta 42 levels	334.208	0.997166	3	3	4	0.226983	0.229095	0.426214	-0.222043	0.67601	1.25481	0.800881	1.96602	4	0.232503	0.116688	0.0463147	0.00379396	0.461212	1.26175	1.0038	1.58599	4	0.238744	0.119023	0.0448713	0.00545831	0.47203	1.26965	1.00547	1.60325	4	0.220965	0.162804	0.267787	-0.0981313	0.540061	1.24728	0.90653	1.71611	4	0.227205	0.115166	0.14305	0.00147937	0.45293	1.25509	1.00148
IgD- CD27- B cell %lymphocyte || id:ebi-a-GCST90001433	Cerebrospinal fluid amyloid beta 42 levels	334.208	0.997166	4	4	4	-0.155939	0.182788	0.483464	-0.514203	0.202325	0.855612	0.597977	1.22425	4	-0.272585	0.119287	0.022306	-0.506389	-0.0387822	0.761408	0.602668	0.96196	4	-0.280474	0.116049	0.0156551	-0.50793	-0.0530179	0.755426	0.60174	0.948363	4	-0.231989	0.250272	0.422326	-0.722522	0.258544	0.792955	0.485526	1.29504	4	-0.231989	0.117324	0.142425	-0.461943	-0.00203469	0.792955	0.630058
Myeloid Dendritic Cell Absolute Count || id:ebi-a-GCST90001458	Cerebrospinal fluid amyloid beta 42 levels	334.208	0.997166	4	4	4	0.164178	0.240101	0.564701	-0.306419	0.634775	1.17842	0.736078	1.8866	4	0.253038	0.125168	0.0432198	0.00770785	0.498368	1.28793	1.00774	1.64603	4	0.259962	0.132636	0.0499987	-3.3445e-06	0.519928	1.29688	0.999997	1.68191	4	0.277737	0.206735	0.271711	-0.127463	0.682937	1.32014	0.880326	1.97968	4	0.243609	0.120918	0.137363	0.00660961	0.480608	1.27585	1.00663
Central Memory CD4+ T cell %CD4+ T cell || id:ebi-a-GCST90001538	Cerebrospinal fluid amyloid beta 42 levels	334.208	0.997166	4	4	4	-0.289623	0.187984	0.263303	-0.658071	0.0788246	0.748546	0.517849	1.08201	4	-0.282721	0.123092	0.0216288	-0.523981	-0.0414604	0.75373	0.592159	0.959387	4	-0.270404	0.119439	0.0235768	-0.504504	-0.0363041	0.763071	0.603805	0.964347	4	-0.246179	0.183161	0.271536	-0.605174	0.112817	0.781783	0.545979	1.11943	4	-0.29102	0.118763	0.0916453	-0.523796	-0.0582437	0.747501	0.592268
Effector Memory CD8+ T cell Absolute Count || id:ebi-a-GCST90001554	Cerebrospinal fluid amyloid beta 42 levels	334.208	0.997166	3	3	4	0.244848	0.191381	0.329131	-0.130259	0.619955	1.27743	0.877868	1.85884	4	0.28005	0.124864	0.0249073	0.0353161	0.524783	1.3232	1.03595	1.69009	4	0.284414	0.121586	0.0193253	0.0461049	0.522722	1.32898	1.04718	1.68661	4	0.303396	0.195078	0.217732	-0.0789577	0.685749	1.35445	0.924079	1.98526	4	0.2783	0.127672	0.117371	0.0280627	0.528538	1.32088	1.02846
CD28+ CD45RA+ CD8dim T cell %T cell || id:ebi-a-GCST90001664	Cerebrospinal fluid amyloid beta 42 levels	334.208	0.997166	4	4	4	-0.293367	0.172956	0.231939	-0.63236	0.0456267	0.745749	0.531336	1.04668	4	-0.277824	0.112944	0.0139002	-0.499195	-0.0564533	0.75743	0.607019	0.945111	4	-0.285758	0.109934	0.0093396	-0.501228	-0.0702879	0.751444	0.605786	0.932125	4	-0.278327	0.181421	0.222545	-0.633912	0.0772584	0.757049	0.530512	1.08032	4	-0.278327	0.11134	0.0877231	-0.496554	-0.0601	0.757049	0.608625
CD25++ CD8+ T cell Absolute Count || id:ebi-a-GCST90001681	Cerebrospinal fluid amyloid beta 42 levels	334.208	0.997166	3	3	4	0.298511	0.19605	0.267291	-0.0857481	0.682769	1.34785	0.917825	1.97935	4	0.305818	0.128891	0.0176589	0.0531924	0.558444	1.35774	1.05463	1.74795	4	0.289156	0.124862	0.0205689	0.0444266	0.533886	1.3353	1.04543	1.70555	4	0.334411	0.197724	0.189357	-0.0531276	0.721949	1.39712	0.948259	2.05844	4	0.307014	0.128463	0.09675	0.0552263	0.558801	1.35936	1.05678
CD127- CD8+ T cell Absolute Count || id:ebi-a-GCST90001684	Cerebrospinal fluid amyloid beta 42 levels	334.208	0.997166	4	4	4	0.146767	0.192011	0.524518	-0.229574	0.523107	1.15808	0.794872	1.68726	4	0.256028	0.124502	0.0397428	0.0120035	0.500052	1.29179	1.01208	1.64881	4	0.25281	0.121985	0.0382219	0.0137193	0.491901	1.28764	1.01381	1.63542	4	0.469767	0.232307	0.136368	0.0144459	0.925089	1.59962	1.01455	2.52209	4	0.203198	0.123847	0.199391	-0.0395419	0.445939	1.22532	0.96123
CD28+ CD45RA- CD8+ T cell Absolute Count || id:ebi-a-GCST90001693	Cerebrospinal fluid amyloid beta 42 levels	334.208	0.997166	3	3	4	0.144651	0.189352	0.52473	-0.226479	0.51578	1.15564	0.797336	1.67494	4	0.2581	0.126743	0.04171	0.00968339	0.506516	1.29447	1.00973	1.6595	4	0.265859	0.120348	0.0271687	0.029977	0.501741	1.30455	1.03043	1.65159	4	0.215376	0.224026	0.407278	-0.223715	0.654466	1.24033	0.799543	1.92411	4	0.253875	0.126774	0.138979	0.00539704	0.502353	1.28901	1.00541
CD45RA- CD28- CD8+ T cell Absolute Count || id:ebi-a-GCST90001695	Cerebrospinal fluid amyloid beta 42 levels	334.208	0.997166	3	3	4	31.432	19.7019	0.251683	-7.18372	70.0478	4.47463e+13	0.00075884	2.63855e+30	4	26.4564	12.9815	0.0415497	1.01259	51.9002	3.08931e+11	2.75272	3.46705e+22	4	26.0999	12.5393	0.0373937	1.52278	50.677	2.16287e+11	4.58493	1.0203e+22	4	26.3357	20.4947	0.289017	-13.834	66.5053	2.73805e+11	9.81697e-07	7.63669e+28	4	26.3357	12.5434	0.126617	1.75063	50.9207	2.73805e+11	5.75825
CD19 on IgD+ CD24- B cell || id:ebi-a-GCST90001725	Cerebrospinal fluid amyloid beta 42 levels	334.208	0.997166	4	4	4	0.14271	0.180005	0.510997	-0.2101	0.495519	1.1534	0.810504	1.64135	4	0.327235	0.119716	0.00626806	0.0925909	0.561879	1.38713	1.09701	1.75397	4	0.376309	0.124113	0.00242954	0.133047	0.619571	1.4569	1.1423	1.85813	4	0.393886	0.255704	0.221108	-0.107294	0.895066	1.48273	0.898262	2.4475	4	0.33232	0.112589	0.0599466	0.111645	0.552995	1.3942	1.11812
CD19 on IgD+ CD38dim B cell || id:ebi-a-GCST90001730	Cerebrospinal fluid amyloid beta 42 levels	334.208	0.997166	4	4	4	0.0745937	0.1808	0.719939	-0.279774	0.428961	1.07745	0.755954	1.53566	4	0.287292	0.121197	0.0177664	0.0497455	0.524839	1.33281	1.051	1.69019	4	0.354353	0.147862	0.0165519	0.0645438	0.644162	1.42526	1.06667	1.90439	4	0.271221	0.252375	0.361264	-0.223435	0.765877	1.31156	0.799767	2.15088	4	0.294029	0.112845	0.0799885	0.0728522	0.515206	1.34182	1.07557
CD19 on naive-mature B cell || id:ebi-a-GCST90001737	Cerebrospinal fluid amyloid beta 42 levels	334.208	0.997166	4	4	4	0.106021	0.179961	0.615453	-0.246702	0.458744	1.11184	0.781373	1.58209	4	0.246058	0.11887	0.0384546	0.0130728	0.479043	1.27897	1.01316	1.61453	4	0.283812	0.11469	0.0133385	0.0590196	0.508603	1.32818	1.0608	1.66297	4	0.282832	0.216683	0.282883	-0.141866	0.707531	1.32688	0.867737	2.02897	4	0.252687	0.113315	0.112001	0.0305901	0.474785	1.28748	1.03106
CD19 on IgD+ B cell || id:ebi-a-GCST90001741	Cerebrospinal fluid amyloid beta 42 levels	334.208	0.997166	4	4	4	0.143488	0.180725	0.510461	-0.210734	0.497709	1.15429	0.80999	1.64495	4	0.271375	0.119955	0.023678	0.036264	0.506486	1.31177	1.03693	1.65945	4	0.309952	0.115162	0.00711423	0.0842351	0.53567	1.36336	1.08788	1.70859	4	0.206658	0.225222	0.426508	-0.234778	0.648093	1.22956	0.790747	1.91189	4	0.269064	0.114464	0.100248	0.0447139	0.493413	1.30874	1.04573
CD20 on unswitched memory B cell || id:ebi-a-GCST90001760	Cerebrospinal fluid amyloid beta 42 levels	334.208	0.997166	4	4	4	0.38249	0.18384	0.172969	0.022163	0.742818	1.46593	1.02241	2.10185	4	0.251063	0.121098	0.038152	0.0137105	0.488416	1.28539	1.0138	1.62973	4	0.24039	0.117203	0.0402609	0.0106727	0.470108	1.27175	1.01073	1.60017	4	0.24401	0.194201	0.297878	-0.136625	0.624644	1.27636	0.872298	1.86758	4	0.251183	0.118121	0.123421	0.0196659	0.4827	1.28555	1.01986
CD25 on IgD- CD38- B cell || id:ebi-a-GCST90001787	Cerebrospinal fluid amyloid beta 42 levels	334.208	0.997166	3	3	4	0.368898	0.289378	0.330455	-0.198284	0.936079	1.44614	0.820137	2.54996	4	0.30778	0.11923	0.00984008	0.0740893	0.541471	1.3604	1.0769	1.71853	4	0.262842	0.15879	0.0978672	-0.0483862	0.574071	1.30062	0.952766	1.77548	4	0.226785	0.176305	0.288614	-0.118774	0.572344	1.25456	0.888009	1.77242	4	0.313305	0.115034	0.0723298	0.0878391	0.53877	1.36794	1.09181
BAFF-R on CD20- B cell || id:ebi-a-GCST90001830	Cerebrospinal fluid amyloid beta 42 levels	334.208	0.997166	3	3	4	-0.194719	0.17725	0.386541	-0.542128	0.15269	0.823066	0.581509	1.16496	4	-0.208156	0.115855	0.0723856	-0.435232	0.0189209	0.812081	0.647114	1.0191	4	-0.224797	0.113063	0.046784	-0.4464	-0.00319411	0.798678	0.639928	0.996811	4	-0.258034	0.192936	0.273447	-0.636189	0.120121	0.772569	0.529306	1.12763	4	-0.205341	0.114937	0.171982	-0.430617	0.0199351	0.814369	0.650108
CD33 on CD66b++ myeloid cell || id:ebi-a-GCST90001951	Cerebrospinal fluid amyloid beta 42 levels	334.208	0.997166	3	3	4	-0.502913	0.285001	0.219678	-1.06152	0.0556884	0.604766	0.345931	1.05727	4	-0.391003	0.185746	0.0352877	-0.755065	-0.0269408	0.676378	0.46998	0.973419	4	-0.361091	0.182162	0.047451	-0.718128	-0.00405353	0.696916	0.487664	0.995955	4	-0.417675	0.288022	0.242897	-0.982198	0.146849	0.658576	0.374487	1.15818	4	-0.393124	0.181824	0.119339	-0.749499	-0.0367476	0.674945	0.472603
CD25 on CD39+ CD4+ T cell || id:ebi-a-GCST90001961	Cerebrospinal fluid amyloid beta 42 levels	334.208	0.997166	3	3	4	-0.0511188	0.203809	0.825371	-0.450585	0.348347	0.950166	0.637255	1.41672	4	-0.29607	0.136442	0.0300124	-0.563497	-0.0286429	0.743735	0.569215	0.971763	4	-0.298517	0.133075	0.0248823	-0.559345	-0.0376902	0.741917	0.571584	0.963011	4	-0.72734	0.364113	0.139655	-1.441	-0.0136774	0.483193	0.23669	0.986416	4	-0.216681	0.129096	0.191852	-0.469709	0.0363472	0.805187	0.625184
CD39 on CD39+ activated CD4 regulatory T cell || id:ebi-a-GCST90002030	Cerebrospinal fluid amyloid beta 42 levels	334.208	0.997166	4	4	4	0.300355	0.200921	0.273562	-0.0934496	0.694159	1.35034	0.910784	2.00203	4	0.292049	0.131406	0.0262503	0.0344926	0.549606	1.33917	1.03509	1.73257	4	0.28878	0.128144	0.024224	0.0376177	0.539942	1.3348	1.03833	1.71591	4	0.295961	0.19667	0.229421	-0.0895132	0.681434	1.34442	0.914376	1.97671	4	0.291471	0.12519	0.102312	0.0460993	0.536843	1.3384	1.04718
CD39 on CD39+ secreting CD4 regulatory T cell || id:ebi-a-GCST90002031	Cerebrospinal fluid amyloid beta 42 levels	334.208	0.997166	4	4	4	0.269283	0.205837	0.320935	-0.134159	0.672724	1.30903	0.874451	1.95957	4	0.355697	0.134052	0.00796782	0.0929555	0.618438	1.42717	1.09741	1.85603	4	0.347086	0.131372	0.00824174	0.0895964	0.604576	1.41494	1.09373	1.83048	4	0.497154	0.220711	0.109683	0.0645604	0.929748	1.64404	1.06669	2.53387	4	0.331448	0.128883	0.0823717	0.0788372	0.58406	1.39298	1.08203
Acetate levels || id:ebi-a-GCST90092803	Cerebrospinal fluid amyloid beta 42 levels	334.208	0.997166	3	3	4	-0.0305802	0.0201487	0.268384	-0.0700716	0.00891115	0.969883	0.932327	1.00895	4	-0.0234582	0.0113677	0.0390568	-0.0457389	-0.00117755	0.976815	0.955291	0.998823	4	-0.0223799	0.0112907	0.0474619	-0.0445096	-0.000250149	0.977869	0.956466	0.99975	4	-0.0236312	0.0225893	0.372366	-0.0679063	0.0206438	0.976646	0.934348	1.02086	4	-0.0235374	0.011377	0.130384	-0.0458362	-0.00123853	0.976737	0.955198
Acetoacetate levels || id:ebi-a-GCST90092804	Cerebrospinal fluid amyloid beta 42 levels	334.208	0.997166	4	4	4	-0.0640434	0.0212475	0.0946936	-0.105688	-0.0223984	0.937964	0.899705	0.977851	4	-0.046018	0.0112497	4.30246e-05	-0.0680673	-0.0239686	0.955025	0.934198	0.976316	4	-0.0441615	0.0124414	0.000385875	-0.0685466	-0.0197763	0.956799	0.93375	0.980418	4	-0.00635026	0.038596	0.879774	-0.0819984	0.0692979	0.99367	0.921273	1.07176	4	-0.0515313	0.0111894	0.0192518	-0.0734625	-0.0296001	0.949774	0.929171
Ratio of docosahexaenoic acid to total fatty acid levels || id:ebi-a-GCST90092817	Cerebrospinal fluid amyloid beta 42 levels	334.208	0.997166	3	3	4	0.0146547	0.0304066	0.677422	-0.0449422	0.0742516	1.01476	0.956053	1.07708	4	0.0279046	0.0110835	0.0118136	0.00618089	0.0496283	1.0283	1.0062	1.05088	4	0.028517	0.0149327	0.0561724	-0.000751183	0.0577851	1.02893	0.999249	1.05949	4	0.0930153	0.0385533	0.094792	0.0174509	0.16858	1.09748	1.0176	1.18362	4	0.0253971	0.0109781	0.103705	0.00387995	0.0469142	1.02572	1.00389
Glucose levels || id:ebi-a-GCST90092819	Cerebrospinal fluid amyloid beta 42 levels	334.208	0.997166	3	3	4	-0.0317622	0.019859	0.250857	-0.0706857	0.00716137	0.968737	0.931755	1.00719	4	-0.0279334	0.0112756	0.0132369	-0.0500335	-0.00583321	0.972453	0.951198	0.994184	4	-0.0262076	0.0111303	0.0185418	-0.0480231	-0.00439221	0.974133	0.953112	0.995617	4	-0.0260957	0.0235191	0.348135	-0.0721932	0.0200017	0.974242	0.930351	1.0202	4	-0.0280574	0.0109307	0.08272	-0.0494815	-0.00663321	0.972333	0.951723
Glycoprotein acetyls levels || id:ebi-a-GCST90092821	Cerebrospinal fluid amyloid beta 42 levels	334.208	0.997166	3	3	4	-0.0301904	0.0198058	0.266913	-0.0690097	0.00862902	0.970261	0.933318	1.00867	4	-0.0275536	0.0112356	0.0141929	-0.0495754	-0.00553178	0.972823	0.951633	0.994483	4	-0.0260003	0.0111026	0.0191899	-0.0477613	-0.0042392	0.974335	0.953361	0.99577	4	-0.0245769	0.0240343	0.381772	-0.0716841	0.0225303	0.975723	0.930825	1.02279	4	-0.0276725	0.0109164	0.0850539	-0.0490686	-0.00627646	0.972707	0.952116
Isoleucine levels || id:ebi-a-GCST90092843	Cerebrospinal fluid amyloid beta 42 levels	334.208	0.997166	3	3	4	0.0328641	0.0218852	0.272015	-0.0100309	0.0757591	1.03341	0.990019	1.0787	4	0.0259131	0.0112101	0.0208008	0.00394127	0.0478849	1.02625	1.00395	1.04905	4	0.0274079	0.0110202	0.0128806	0.00580827	0.0490076	1.02779	1.00583	1.05023	4	0.017884	0.0256495	0.535824	-0.032389	0.0681571	1.01804	0.96813	1.07053	4	0.0255901	0.0111491	0.105446	0.00373782	0.0474423	1.02592	1.00374
Lactate levels || id:ebi-a-GCST90092882	Cerebrospinal fluid amyloid beta 42 levels	334.208	0.997166	4	4	4	0.013642	0.0212016	0.585866	-0.027913	0.0551971	1.01374	0.972473	1.05675	4	0.028466	0.0114521	0.0129315	0.00601983	0.0509122	1.02888	1.00604	1.05223	4	0.0343859	0.0126427	0.00653152	0.0096063	0.0591656	1.03498	1.00965	1.06095	4	0.0357937	0.0354714	0.387263	-0.0337303	0.105318	1.03644	0.966832	1.11106	4	0.0280194	0.011197	0.0875211	0.00607327	0.0499655	1.02842	1.00609
Leucine levels || id:ebi-a-GCST90092891	Cerebrospinal fluid amyloid beta 42 levels	334.208	0.997166	4	4	4	0.044414	0.0309387	0.28762	-0.0162259	0.105054	1.04542	0.983905	1.11077	4	0.0307757	0.0110076	0.0051764	0.00920069	0.0523506	1.03125	1.00924	1.05375	4	0.0314737	0.0150305	0.0362611	0.0020139	0.0609334	1.03197	1.00202	1.06283	4	0.0579021	0.0326982	0.174725	-0.00618643	0.121991	1.05961	0.993833	1.12974	4	0.0302599	0.0112416	0.074302	0.00822636	0.0522935	1.03072	1.00826
Total concentration of branched-chain amino acids (leucine + isoleucine + valine) || id:ebi-a-GCST90092984	Cerebrospinal fluid amyloid beta 42 levels	334.208	0.997166	4	4	4	0.0357005	0.0273392	0.321605	-0.0178843	0.0892854	1.03635	0.982275	1.09339	4	0.0264732	0.01114	0.0174819	0.00463884	0.0483076	1.02683	1.00465	1.04949	4	0.0269844	0.0129632	0.0373787	0.00157638	0.0523923	1.02735	1.00158	1.05379	4	0.075091	0.033798	0.112858	0.00884693	0.141335	1.07798	1.00889	1.15181	4	0.0248199	0.0113282	0.116146	0.00261674	0.0470232	1.02513	1.00262
Tyrosine levels || id:ebi-a-GCST90092993	Cerebrospinal fluid amyloid beta 42 levels	334.208	0.997166	5	5	4	0.0699153	0.022098	0.0870523	0.0266032	0.113227	1.07242	1.02696	1.11989	4	0.0498804	0.011397	1.20522e-05	0.0275424	0.0722184	1.05115	1.02793	1.07489	4	0.0482975	0.0131745	0.000246391	0.0224755	0.0741196	1.04948	1.02273	1.07694	4	0.0623293	0.0273898	0.107366	0.00864527	0.116013	1.06431	1.00868	1.12301	4	0.0503102	0.0115086	0.0221443	0.0277533	0.0728671	1.0516	1.02814
Glycoprotein acetyls || id:met-c-863	Cerebrospinal fluid amyloid beta 42 levels	334.208	0.997166	3	3	4	-0.127382	0.0555136	0.148696	-0.236189	-0.0185759	0.880397	0.789631	0.981596	4	-0.0673896	0.0273677	0.0138019	-0.12103	-0.013749	0.934831	0.886007	0.986345	4	-0.0606585	0.0370269	0.101374	-0.133231	0.0119142	0.941145	0.875263	1.01199	4	-0.0731671	0.0846035	0.450751	-0.23899	0.0926558	0.929446	0.787423	1.09708	4	-0.0751515	0.0263413	0.064949	-0.12678	-0.0235227	0.927603	0.880927
Glycoprotein acetyls || id:met-d-GlycA	Cerebrospinal fluid amyloid beta 42 levels	334.208	0.997166	3	3	4	-0.0242876	0.0199485	0.347563	-0.0633866	0.0148115	0.976005	0.938581	1.01492	4	-0.0249563	0.0113189	0.027466	-0.0471413	-0.00277122	0.975353	0.953953	0.997233	4	-0.0236628	0.0111822	0.0343348	-0.0455798	-0.00174574	0.976615	0.955443	0.998256	4	-0.0249786	0.0230564	0.357945	-0.0701691	0.0202119	0.975331	0.932236	1.02042	4	-0.0250536	0.011189	0.111052	-0.0469841	-0.00312305	0.975258	0.954103
Hepatitis A virus cellular receptor 2 || id:prot-a-1311	Cerebrospinal fluid amyloid beta 42 levels	334.208	0.997166	3	3	4	0.104629	0.120284	0.476092	-0.131128	0.340386	1.1103	0.877106	1.40549	4	0.13198	0.0676298	0.0509974	-0.000574732	0.264534	1.14109	0.999425	1.30282	4	0.133839	0.0665569	0.0443363	0.00338755	0.264291	1.14321	1.00339	1.30251	4	0.32175	0.155209	0.129868	0.0175395	0.625961	1.37954	1.01769	1.87004	4	0.128036	0.067358	0.153506	-0.0039855	0.260058	1.13659	0.996022
E3 ISG15--protein ligase HERC5 || id:prot-a-1331	Cerebrospinal fluid amyloid beta 42 levels	334.208	0.997166	3	3	4	-0.191845	0.120284	0.251775	-0.427602	0.0439122	0.825435	0.652071	1.04489	4	-0.186661	0.0675633	0.00573159	-0.319085	-0.0542367	0.829725	0.726814	0.947208	4	-0.182502	0.0665569	0.00610584	-0.312953	-0.0520503	0.833183	0.731284	0.949281	4	-0.177069	0.135725	0.283083	-0.443089	0.0889519	0.837722	0.64205	1.09303	4	-0.188991	0.0668355	0.0663152	-0.319989	-0.0579934	0.827794	0.726157
Interleukin-22 receptor subunit alpha-1 || id:prot-a-1508	Cerebrospinal fluid amyloid beta 42 levels	334.208	0.997166	5	5	4	-0.36574	0.132946	0.110633	-0.626315	-0.105165	0.693683	0.534558	0.900176	4	-0.278982	0.0669612	3.09547e-05	-0.410226	-0.147738	0.756553	0.6635	0.862657	4	-0.267284	0.0708688	0.000162244	-0.406187	-0.128381	0.765455	0.666186	0.879518	4	-0.248781	0.168962	0.237314	-0.579947	0.0823854	0.779751	0.559928	1.08587	4	-0.28487	0.0656227	0.022562	-0.41349	-0.156249	0.752112	0.661338
Interleukin-22 receptor subunit alpha-2 || id:prot-a-1511	Cerebrospinal fluid amyloid beta 42 levels	334.208	0.997166	3	3	4	0.241688	0.120284	0.182243	0.00593053	0.477445	1.2734	1.00595	1.61195	4	0.15658	0.0679367	0.0211779	0.0234244	0.289736	1.1695	1.0237	1.33607	4	0.151846	0.0665569	0.022522	0.0213945	0.282297	1.16398	1.02163	1.32617	4	0.157243	0.140306	0.344035	-0.117757	0.432243	1.17028	0.888912	1.54071	4	0.159658	0.0664932	0.0957782	0.0293313	0.289985	1.17311	1.02977
Interleukin-36 alpha || id:prot-a-1526	Cerebrospinal fluid amyloid beta 42 levels	334.208	0.997166	3	3	4	-0.189984	0.13375	0.29134	-0.452134	0.0721654	0.826972	0.636269	1.07483	4	-0.153728	0.0674311	0.0226211	-0.285893	-0.0215627	0.857506	0.751343	0.978668	4	-0.133813	0.0665569	0.0443784	-0.264264	-0.00336106	0.874754	0.767771	0.996645	4	-0.148167	0.144673	0.381137	-0.431727	0.135393	0.862287	0.649386	1.14499	4	-0.159194	0.06765	0.100015	-0.291788	-0.0265997	0.852831	0.746927
Interleukin-7 || id:prot-a-1543	Cerebrospinal fluid amyloid beta 42 levels	334.208	0.997166	3	3	4	0.148027	0.120284	0.34355	-0.0877298	0.383784	1.15954	0.916008	1.46783	4	0.183997	0.0673506	0.00629648	0.0519898	0.316004	1.20201	1.05337	1.37164	4	0.183535	0.0665569	0.00582331	0.0530836	0.313987	1.20146	1.05452	1.36887	4	0.150276	0.140917	0.364442	-0.125922	0.426474	1.16215	0.881684	1.53185	4	0.184713	0.0661673	0.0683275	0.0550252	0.314401	1.20287	1.05657
Janus kinase and microtubule-interacting protein 3 || id:prot-a-1599	Cerebrospinal fluid amyloid beta 42 levels	334.208	0.997166	3	3	4	-0.224932	0.120284	0.202404	-0.460689	0.0108253	0.798571	0.630849	1.01088	4	-0.183931	0.0674722	0.00641008	-0.316177	-0.0516859	0.831993	0.72893	0.949627	4	-0.182856	0.0665569	0.00600765	-0.313307	-0.0524045	0.832888	0.731025	0.948945	4	-0.166469	0.124142	0.272426	-0.409788	0.07685	0.846649	0.663791	1.07988	4	-0.184368	0.0679366	0.0729285	-0.317524	-0.0512123	0.83163	0.727949
Potassium voltage-gated channel subfamily E regulatory beta subunit 5 || id:prot-a-1612	Cerebrospinal fluid amyloid beta 42 levels	334.208	0.997166	3	3	4	0.218183	0.120284	0.211367	-0.0175745	0.45394	1.24381	0.982579	1.5745	4	0.142953	0.0677761	0.0349271	0.0101123	0.275795	1.15368	1.01016	1.31758	4	0.132379	0.0665569	0.0467057	0.00192743	0.26283	1.14154	1.00193	1.30061	4	0.136177	0.153385	0.44004	-0.164458	0.436811	1.14588	0.848353	1.54776	4	0.1483	0.0666186	0.112402	0.0177279	0.278873	1.15986	1.01789
Potassium voltage-gated channel subfamily F member 1 || id:prot-a-1614	Cerebrospinal fluid amyloid beta 42 levels	334.208	0.997166	4	4	4	0.291252	0.120284	0.136493	0.0554953	0.527009	1.3381	1.05706	1.69386	4	0.207028	0.068067	0.00235376	0.0736167	0.340439	1.23002	1.07639	1.40557	4	0.20004	0.0665569	0.00265107	0.0695881	0.330491	1.22145	1.07207	1.39165	4	0.267705	0.155293	0.183201	-0.0366694	0.572079	1.30696	0.963995	1.77195	4	0.206999	0.0669918	0.0537169	0.0756955	0.338303	1.22998	1.07863
NKG2-E type II integral membrane protein || id:prot-a-1670	Cerebrospinal fluid amyloid beta 42 levels	334.208	0.997166	4	4	4	-0.0602098	0.127937	0.684246	-0.310967	0.190547	0.941567	0.732738	1.20991	4	-0.172681	0.068077	0.0111952	-0.306112	-0.0392495	0.841406	0.736305	0.961511	4	-0.195935	0.0777834	0.0117695	-0.34839	-0.0434794	0.822066	0.705823	0.957452	4	-0.160685	0.193149	0.466482	-0.539257	0.217887	0.85156	0.583181	1.24345	4	-0.160685	0.0664625	0.0943648	-0.290952	-0.0304187	0.85156	0.747552
Leucine-rich repeat, immunoglobulin-like domain and transmembrane domain-containing protein 2 || id:prot-a-1771	Cerebrospinal fluid amyloid beta 42 levels	334.208	0.997166	3	3	4	0.203418	0.120284	0.232879	-0.0323392	0.439175	1.22558	0.968178	1.55143	4	0.176162	0.0675502	0.00911079	0.0437637	0.308561	1.19263	1.04474	1.36146	4	0.172678	0.0665569	0.00947452	0.0422263	0.303129	1.18848	1.04313	1.35409	4	0.121171	0.136953	0.441448	-0.147258	0.389599	1.12882	0.863071	1.47639	4	0.182844	0.0672417	0.072598	0.0510503	0.314638	1.20063	1.05238
Low-density lipoprotein receptor-related protein 1B || id:prot-a-1779	Cerebrospinal fluid amyloid beta 42 levels	334.208	0.997166	5	5	4	-0.303092	0.172296	0.220627	-0.640792	0.034609	0.738531	0.526875	1.03521	4	-0.335443	0.0682845	8.99551e-07	-0.46928	-0.201605	0.715022	0.625452	0.817418	4	-0.355905	0.0803483	9.4442e-06	-0.513387	-0.198422	0.700539	0.598465	0.820024	4	-0.340871	0.162005	0.126074	-0.6584	-0.0233425	0.71115	0.517679	0.976928	4	-0.328254	0.0651725	0.0150868	-0.455992	-0.200516	0.72018	0.633819
alpha-2-macroglobulin receptor-associated protein || id:prot-a-1782	Cerebrospinal fluid amyloid beta 42 levels	334.208	0.997166	3	3	4	-0.120856	0.120283	0.420821	-0.356612	0.114899	0.886161	0.700044	1.12176	4	-0.140434	0.0674237	0.0372648	-0.272584	-0.00828308	0.868981	0.76141	0.991751	4	-0.140547	0.0665548	0.0347084	-0.270994	-0.0100993	0.868883	0.762621	0.989952	4	-0.185942	0.13511	0.262486	-0.450757	0.0788731	0.830322	0.637146	1.08207	4	-0.138912	0.0669676	0.129705	-0.270169	-0.00765574	0.870304	0.763251
C-type mannose receptor 2 || id:prot-a-1938	Cerebrospinal fluid amyloid beta 42 levels	334.208	0.997166	3	3	4	0.209356	0.120284	0.223897	-0.0264011	0.445113	1.23288	0.973944	1.56067	4	0.164947	0.0677726	0.0149402	0.0321125	0.297781	1.17933	1.03263	1.34687	4	0.159382	0.0665569	0.016635	0.0289308	0.289834	1.17279	1.02935	1.33621	4	0.21386	0.133812	0.208287	-0.0484112	0.476131	1.23845	0.952742	1.60983	4	0.162525	0.0664915	0.092146	0.032202	0.292849	1.17648	1.03273
Macrophage scavenger receptor types I and II || id:prot-a-1952	Cerebrospinal fluid amyloid beta 42 levels	334.208	0.997166	4	4	4	0.122254	0.120284	0.416399	-0.113503	0.358011	1.13004	0.892701	1.43048	4	0.150481	0.0671753	0.0250831	0.0188172	0.282144	1.16239	1.019	1.32597	4	0.16255	0.0665569	0.0145952	0.0320985	0.293001	1.17651	1.03262	1.34044	4	0.13822	0.145282	0.411595	-0.146533	0.422972	1.14823	0.863697	1.52649	4	0.149609	0.0654204	0.10626	0.0213853	0.277833	1.16138	1.02162
N-acylethanolamine-hydrolyzing acid amidase || id:prot-a-1990	Cerebrospinal fluid amyloid beta 42 levels	334.208	0.997166	4	4	4	0.0620617	0.120284	0.65726	-0.173695	0.297819	1.06403	0.840553	1.34692	4	0.167244	0.0680551	0.0139914	0.0338563	0.300632	1.18204	1.03444	1.35071	4	0.175878	0.0678826	0.00957217	0.042828	0.308928	1.19229	1.04376	1.36196	4	0.166263	0.143239	0.329722	-0.114486	0.447012	1.18088	0.891824	1.56363	4	0.162507	0.068288	0.0976415	0.0286627	0.296352	1.17646	1.02908
E3 ubiquitin-protein ligase NEURL1 || id:prot-a-2037	Cerebrospinal fluid amyloid beta 42 levels	334.208	0.997166	3	3	4	-0.1527	0.120284	0.331996	-0.388457	0.0830573	0.858387	0.678103	1.0866	4	-0.151216	0.0674699	0.0250104	-0.283457	-0.0189753	0.859662	0.753175	0.981204	4	-0.159293	0.0665569	0.016696	-0.289744	-0.0288415	0.852746	0.748455	0.97157	4	-0.0774393	0.14171	0.622769	-0.355191	0.200313	0.925483	0.701039	1.22178	4	-0.15112	0.0674743	0.110996	-0.28337	-0.0188705	0.859745	0.753241
Nidogen-1 || id:prot-a-2049	Cerebrospinal fluid amyloid beta 42 levels	334.208	0.997166	3	3	4	0.00943032	0.121058	0.945001	-0.227844	0.246705	1.00947	0.796248	1.2798	4	0.132139	0.0676702	0.0508566	-0.000494807	0.264772	1.14127	0.999505	1.30313	4	0.157837	0.0789344	0.045544	0.00312544	0.312548	1.17098	1.00313	1.3669	4	0.585519	0.248618	0.0998428	0.0982282	1.07281	1.79592	1.10321	2.92358	4	0.120512	0.0654249	0.162716	-0.00772108	0.248745	1.12807	0.992309
Nuclear receptor-binding protein || id:prot-a-2093	Cerebrospinal fluid amyloid beta 42 levels	334.208	0.997166	6	6	4	-0.56883	0.119904	0.0416745	-0.803841	-0.333819	0.566188	0.447607	0.716183	4	-0.47593	0.0678799	2.36034e-12	-0.608975	-0.342885	0.621307	0.543908	0.70972	4	-0.472109	0.0662129	1.00247e-12	-0.601887	-0.342332	0.623685	0.547777	0.710113	4	-0.469177	0.155092	0.0565276	-0.773157	-0.165197	0.625517	0.461554	0.847727	4	-0.477678	0.0654954	0.00532181	-0.606049	-0.349307	0.620222	0.545502
Protocadherin beta-10 || id:prot-a-2202	Cerebrospinal fluid amyloid beta 42 levels	334.208	0.997166	3	3	4	-0.406468	0.120094	0.077308	-0.641853	-0.171084	0.665998	0.526316	0.842751	4	-0.19311	0.0677019	0.00433969	-0.325805	-0.060414	0.824391	0.721946	0.941375	4	-0.177019	0.0969192	0.0677806	-0.366981	0.0129423	0.837764	0.692823	1.01303	4	-0.180618	0.176303	0.381005	-0.526172	0.164936	0.834754	0.590863	1.17932	4	-0.203051	0.065086	0.0524821	-0.33062	-0.0754829	0.816236	0.718478
PDZK1-interacting protein 1 || id:prot-a-2242	Cerebrospinal fluid amyloid beta 42 levels	334.208	0.997166	6	5	4	-0.566034	0.171978	0.0812239	-0.903111	-0.228958	0.567773	0.405307	0.795362	4	-0.510302	0.0681886	7.22686e-14	-0.643952	-0.376652	0.600314	0.525213	0.686155	4	-0.515176	0.0798586	1.11043e-10	-0.671699	-0.358653	0.597396	0.51084	0.698617	4	-0.865986	0.187656	0.0191461	-1.23379	-0.498181	0.420637	0.291187	0.607635	4	-0.495451	0.0675894	0.00524501	-0.627926	-0.362976	0.609296	0.533697
Plasmin || id:prot-a-2302	Cerebrospinal fluid amyloid beta 42 levels	334.208	0.997166	4	4	4	0.137002	0.120284	0.372751	-0.098755	0.372759	1.14683	0.905965	1.45173	4	0.172541	0.0673659	0.0104294	0.0405041	0.304578	1.18832	1.04134	1.35605	4	0.177448	0.0665569	0.00767327	0.046997	0.3079	1.19417	1.04812	1.36056	4	0.271065	0.138025	0.144304	0.000536298	0.541593	1.31136	1.00054	1.71874	4	0.167125	0.0664745	0.0866226	0.0368353	0.297415	1.1819	1.03752
Receptor-type tyrosine-protein phosphatase U || id:prot-a-2449	Cerebrospinal fluid amyloid beta 42 levels	334.208	0.997166	3	3	4	0.233562	0.120284	0.191666	-0.0021946	0.46932	1.26309	0.997808	1.59891	4	0.152699	0.0680812	0.0249037	0.0192597	0.286138	1.16497	1.01945	1.33128	4	0.141222	0.0665569	0.0338525	0.0107705	0.271673	1.15168	1.01083	1.31216	4	0.161636	0.142449	0.338966	-0.117564	0.440836	1.17543	0.889083	1.55401	4	0.153309	0.0666603	0.105002	0.0226549	0.283963	1.16569	1.02291
NKG2D ligand 4 || id:prot-a-2487	Cerebrospinal fluid amyloid beta 42 levels	334.208	0.997166	3	3	4	-0.34993	0.120284	0.100635	-0.585687	-0.114172	0.704738	0.556723	0.892104	4	-0.157538	0.0679327	0.0203937	-0.290686	-0.0243895	0.854245	0.747751	0.975905	4	-0.130825	0.0984233	0.183781	-0.323734	0.0620851	0.877372	0.723442	1.06405	4	-0.159663	0.119977	0.275366	-0.394819	0.075492	0.852431	0.673802	1.07841	4	-0.159663	0.0662353	0.0949703	-0.289485	-0.0298422	0.852431	0.748649
E3 ubiquitin-protein ligase RBBP6 || id:prot-a-2498	Cerebrospinal fluid amyloid beta 42 levels	334.208	0.997166	3	3	4	-0.196707	0.189378	0.40804	-0.567887	0.174474	0.821432	0.566721	1.19062	4	-0.154641	0.0677584	0.022475	-0.287448	-0.0218347	0.856723	0.750176	0.978402	4	-0.136438	0.0886268	0.123689	-0.310147	0.0372702	0.87246	0.733339	1.03797	4	-0.130143	0.164059	0.485571	-0.451699	0.191413	0.87797	0.636546	1.21096	4	-0.164871	0.0665816	0.0895687	-0.295371	-0.0343712	0.848003	0.744255
E3 ubiquitin-protein ligase RNF13 || id:prot-a-2563	Cerebrospinal fluid amyloid beta 42 levels	334.208	0.997166	4	4	4	0.126833	0.120094	0.401649	-0.108551	0.362218	1.13523	0.897133	1.43651	4	0.179195	0.067422	0.00786512	0.0470475	0.311342	1.19625	1.04817	1.36526	4	0.1684	0.066386	0.0111909	0.0382835	0.298517	1.18341	1.03903	1.34786	4	0.262986	0.146024	0.169513	-0.0232206	0.549193	1.30081	0.977047	1.73185	4	0.179006	0.0653197	0.0713106	0.0509796	0.307033	1.19603	1.0523
Sodium-coupled monocarboxylate transporter 1 || id:prot-a-2760	Cerebrospinal fluid amyloid beta 42 levels	334.208	0.997166	4	4	4	-0.105816	0.120284	0.4718	-0.341573	0.129941	0.89959	0.710651	1.13876	4	-0.171525	0.0678027	0.0114136	-0.304419	-0.0386321	0.842379	0.737552	0.962105	4	-0.191261	0.0665569	0.00405753	-0.321713	-0.06081	0.825917	0.724906	0.941002	4	-0.188951	0.168004	0.342589	-0.518239	0.140338	0.827827	0.595568	1.15066	4	-0.164394	0.0665607	0.0900771	-0.294853	-0.0339354	0.848407	0.744641
Mitochondrial sodium/hydrogen exchanger 9B2 || id:prot-a-2764	Cerebrospinal fluid amyloid beta 42 levels	334.208	0.997166	4	4	4	-0.0225591	0.12028	0.86853	-0.258307	0.213189	0.977693	0.772358	1.23762	4	-0.138843	0.0678108	0.0406089	-0.271752	-0.00593356	0.870365	0.762043	0.994084	4	-0.152917	0.0665518	0.0215778	-0.283359	-0.0224757	0.858201	0.75325	0.977775	4	-0.221382	0.156112	0.251189	-0.527361	0.0845969	0.801411	0.590161	1.08828	4	-0.130331	0.0668347	0.146268	-0.261326	0.000665435	0.877805	0.77003
Tight junction protein ZO-1 || id:prot-a-2983	Cerebrospinal fluid amyloid beta 42 levels	334.208	0.997166	5	5	4	-0.35111	0.120094	0.0997871	-0.586495	-0.115726	0.703906	0.556274	0.890719	4	-0.306137	0.0674561	5.67061e-06	-0.438351	-0.173923	0.736286	0.645099	0.840362	4	-0.305043	0.066386	4.32772e-06	-0.43516	-0.174926	0.737092	0.647161	0.839519	4	-0.419088	0.140763	0.0587258	-0.694984	-0.143192	0.657646	0.499083	0.866588	4	-0.30467	0.0676091	0.020413	-0.437184	-0.172156	0.737367	0.645853
Complement C1q subcomponent subunit C || id:prot-a-301	Cerebrospinal fluid amyloid beta 42 levels	334.208	0.997166	4	4	4	-0.0914734	0.14797	0.59947	-0.381495	0.198548	0.912586	0.68284	1.21963	4	-0.158823	0.0678821	0.0192997	-0.291872	-0.0257742	0.853147	0.746864	0.974555	4	-0.142599	0.0696681	0.0406742	-0.279149	-0.00604971	0.867101	0.756427	0.993969	4	-0.248373	0.134477	0.161914	-0.511947	0.015202	0.780069	0.599327	1.01532	4	-0.15832	0.0663803	0.097174	-0.288426	-0.028215	0.853576	0.749442
Complement C1q tumor necrosis factor-related protein 5 || id:prot-a-305	Cerebrospinal fluid amyloid beta 42 levels	334.208	0.997166	4	4	4	0.04861	0.120284	0.725238	-0.187147	0.284367	1.04981	0.829322	1.32892	4	0.134689	0.0671411	0.0448499	0.0030925	0.266286	1.14418	1.0031	1.30511	4	0.147443	0.0665569	0.0267396	0.0169918	0.277895	1.15887	1.01714	1.32035	4	0.373327	0.162407	0.105112	0.0550098	0.691644	1.45256	1.05655	1.997	4	0.123193	0.0652241	0.155344	-0.00464629	0.251032	1.1311	0.995364
Complement C1q and tumor necrosis factor-related protein 9A || id:prot-a-306	Cerebrospinal fluid amyloid beta 42 levels	334.208	0.997166	3	3	4	-0.210772	0.139721	0.270458	-0.484626	0.0630821	0.809959	0.615928	1.06511	4	-0.16532	0.0674915	0.0143059	-0.297603	-0.0330364	0.847623	0.742596	0.967503	4	-0.146863	0.0677167	0.0300991	-0.279588	-0.0141381	0.863412	0.756095	0.985961	4	-0.16049	0.153309	0.372084	-0.460976	0.139996	0.851726	0.630668	1.15027	4	-0.174035	0.0677771	0.0826542	-0.306878	-0.041192	0.840267	0.73574
Triggering receptor expressed on myeloid cells 1 || id:prot-a-3098	Cerebrospinal fluid amyloid beta 42 levels	334.208	0.997166	4	4	4	0.132375	0.120284	0.385859	-0.103382	0.368132	1.14154	0.901782	1.44503	4	0.164163	0.0676623	0.0152576	0.0315446	0.296781	1.17841	1.03205	1.34552	4	0.169093	0.0665569	0.0110671	0.0386411	0.299544	1.18423	1.0394	1.34924	4	0.357073	0.149245	0.0965218	0.064552	0.649594	1.42914	1.06668	1.91476	4	0.157447	0.0670376	0.10043	0.0260534	0.288841	1.17052	1.0264
Selenoprotein S || id:prot-a-3200	Cerebrospinal fluid amyloid beta 42 levels	334.208	0.997166	7	6	4	-0.870415	0.119335	0.0182827	-1.10431	-0.636519	0.418778	0.331439	0.529131	4	-0.644611	0.0689803	9.20078e-21	-0.779813	-0.50941	0.524866	0.458492	0.60085	4	-0.625634	0.0991347	2.77332e-10	-0.819938	-0.43133	0.534922	0.440459	0.649645	4	-0.655482	0.166918	0.0293893	-0.982642	-0.328322	0.519192	0.374321	0.720131	4	-0.655482	0.0669686	0.00226631	-0.78674	-0.524223	0.519192	0.455327
A disintegrin and metalloproteinase with thrombospondin motifs 6 || id:prot-a-37	Cerebrospinal fluid amyloid beta 42 levels	334.208	0.997166	3	3	4	0.243014	0.120284	0.180765	0.00725662	0.478771	1.27509	1.00728	1.61409	4	0.172968	0.0680349	0.0110114	0.0396192	0.306316	1.18883	1.04041	1.35841	4	0.165546	0.0665569	0.0128721	0.0350947	0.295998	1.18004	1.03572	1.34447	4	0.187646	0.139899	0.272326	-0.0865553	0.461848	1.20641	0.917085	1.587	4	0.172922	0.0669143	0.0814803	0.04177	0.304074	1.18877	1.04265
Carbonyl reductase [NADPH] 1 || id:prot-a-373	Cerebrospinal fluid amyloid beta 42 levels	334.208	0.997166	3	3	4	0.150106	0.120284	0.338351	-0.0856511	0.385863	1.16196	0.917914	1.47088	4	0.144381	0.0676022	0.0327002	0.0118808	0.276882	1.15532	1.01195	1.31901	4	0.138371	0.0665569	0.0376182	0.00791968	0.268823	1.1484	1.00795	1.30842	4	0.217031	0.146812	0.235859	-0.0707201	0.504781	1.24238	0.931723	1.65662	4	0.145288	0.0674898	0.120396	0.0130083	0.277568	1.15637	1.01309
C-C motif chemokine 25 || id:prot-a-402	Cerebrospinal fluid amyloid beta 42 levels	334.208	0.997166	3	3	4	-0.285323	0.120284	0.141068	-0.52108	-0.0495658	0.751772	0.593879	0.951643	4	-0.166793	0.0674131	0.0133537	-0.298923	-0.0346635	0.846375	0.741617	0.96593	4	-0.153092	0.0665569	0.0214386	-0.283544	-0.0226406	0.858051	0.75311	0.977614	4	-0.170132	0.156294	0.355989	-0.476469	0.136205	0.843554	0.620972	1.14592	4	-0.170132	0.0654845	0.0805117	-0.298481	-0.0417821	0.843554	0.741944
Cell surface glycoprotein CD200 receptor 2 || id:prot-a-424	Cerebrospinal fluid amyloid beta 42 levels	334.208	0.997166	3	3	4	0.200671	0.120284	0.237193	-0.0350858	0.436428	1.22222	0.965523	1.54717	4	0.169252	0.0672447	0.0118375	0.0374521	0.301051	1.18442	1.03816	1.35128	4	0.155481	0.0665569	0.0194883	0.0250291	0.285932	1.16822	1.02534	1.331	4	0.158432	0.146986	0.360041	-0.129661	0.446525	1.17167	0.878393	1.56287	4	0.173297	0.067407	0.0824279	0.0411796	0.305415	1.18922	1.04204
T-cell surface glycoprotein CD8 beta chain || id:prot-a-467	Cerebrospinal fluid amyloid beta 42 levels	334.208	0.997166	3	3	4	-0.262555	0.120284	0.160749	-0.498312	-0.0267978	0.769084	0.607555	0.973558	4	-0.190767	0.0671727	0.00451217	-0.322425	-0.0591081	0.826325	0.72439	0.942605	4	-0.183914	0.0665569	0.00572277	-0.314365	-0.0534623	0.832008	0.730252	0.947942	4	-0.120187	0.142743	0.46162	-0.399963	0.159588	0.886754	0.670345	1.17303	4	-0.199465	0.0658639	0.0563805	-0.328558	-0.0703718	0.819169	0.719961
Cytoskeleton-associated protein 2 || id:prot-a-564	Cerebrospinal fluid amyloid beta 42 levels	334.208	0.997166	5	5	4	0.406341	0.191769	0.168242	0.0304723	0.782209	1.50131	1.03094	2.1863	4	0.336144	0.0686851	9.8812e-07	0.201521	0.470767	1.39954	1.22326	1.60122	4	0.354412	0.088805	6.58216e-05	0.180355	0.52847	1.42534	1.19764	1.69634	4	0.327275	0.157	0.128444	0.0195539	0.634996	1.38718	1.01975	1.88701	4	0.331841	0.0657758	0.0150185	0.20292	0.460761	1.39353	1.22497
C-X-C motif chemokine 16 || id:prot-a-745	Cerebrospinal fluid amyloid beta 42 levels	334.208	0.997166	3	3	4	0.0637197	0.120284	0.649218	-0.172037	0.299477	1.06579	0.841948	1.34915	4	0.129836	0.067342	0.0538535	-0.00215407	0.261826	1.13864	0.997848	1.2993	4	0.151508	0.0665569	0.0228242	0.0210563	0.281959	1.16359	1.02128	1.32572	4	0.439292	0.159255	0.0702457	0.127151	0.751432	1.55161	1.13559	2.12003	4	0.127828	0.0653066	0.145226	-0.000172519	0.255829	1.13636	0.999827
Desmocollin-3 || id:prot-a-867	Cerebrospinal fluid amyloid beta 42 levels	334.208	0.997166	4	4	4	0.0592003	0.120284	0.671319	-0.176557	0.294957	1.06099	0.838151	1.34307	4	0.179125	0.0671795	0.0076677	0.047453	0.310797	1.19617	1.0486	1.36451	4	0.180581	0.0665569	0.00666388	0.05013	0.311033	1.19791	1.05141	1.36483	4	0.461662	0.22303	0.130248	0.0245229	0.8988	1.58671	1.02483	2.45665	4	0.143443	0.0660145	0.118134	0.0140542	0.272831	1.15424	1.01415
Early endosome antigen 1 || id:prot-a-893	Cerebrospinal fluid amyloid beta 42 levels	334.208	0.997166	4	4	4	-0.301366	0.173403	0.224352	-0.641236	0.0385048	0.739807	0.526641	1.03926	4	-0.184942	0.0677563	0.00634276	-0.317744	-0.0521395	0.831153	0.727789	0.949196	4	-0.182739	0.090595	0.0436848	-0.360306	-0.00517321	0.832985	0.697463	0.99484	4	-0.255244	0.17552	0.241866	-0.599264	0.0887756	0.774727	0.549216	1.09284	4	-0.187022	0.0681466	0.0710751	-0.320589	-0.0534544	0.829426	0.725722
coagulation factor III, tissue factor || id:prot-b-10	Cerebrospinal fluid amyloid beta 42 levels	334.208	0.997166	3	3	4	-0.194217	0.11848	0.242835	-0.426437	0.0380031	0.823479	0.652831	1.03873	4	-0.14488	0.0671579	0.0309821	-0.276509	-0.0132504	0.865126	0.758427	0.986837	4	-0.142864	0.0665239	0.0317482	-0.273251	-0.0124777	0.866872	0.760902	0.9876	4	-0.0699984	0.148299	0.66913	-0.360664	0.220667	0.932395	0.697213	1.24691	4	-0.146872	0.0655201	0.110794	-0.275291	-0.0184525	0.863405	0.759351
interleukin 27 || id:prot-b-14	Cerebrospinal fluid amyloid beta 42 levels	334.208	0.997166	3	3	4	-0.133222	0.11848	0.377651	-0.365442	0.0989981	0.875271	0.69389	1.10406	4	-0.132449	0.0673579	0.0492576	-0.264471	-0.000428053	0.875947	0.767612	0.999572	4	-0.137581	0.0665239	0.0386264	-0.267968	-0.00719422	0.871464	0.764932	0.992832	4	-0.138101	0.135608	0.383469	-0.403892	0.12769	0.871011	0.667716	1.1362	4	-0.131702	0.0670071	0.144078	-0.263036	-0.000368354	0.876602	0.768714
matrix metallopeptidase 10 || id:prot-b-48	Cerebrospinal fluid amyloid beta 42 levels	334.208	0.997166	3	3	4	-0.115299	0.118485	0.433139	-0.347529	0.116931	0.8911	0.706432	1.12404	4	-0.139028	0.0677492	0.0401607	-0.271816	-0.00623918	0.870204	0.761994	0.99378	4	-0.138316	0.0665322	0.0376234	-0.268719	-0.00791298	0.870823	0.764358	0.992118	4	-0.0910885	0.131819	0.539226	-0.349453	0.167276	0.912937	0.705074	1.18208	4	-0.140199	0.0662493	0.124627	-0.270048	-0.0103505	0.869185	0.763343
TEK receptor tyrosine kinase || id:prot-b-9	Cerebrospinal fluid amyloid beta 42 levels	334.208	0.997166	3	3	4	-0.235185	0.118484	0.185567	-0.467413	-0.00295616	0.790425	0.626621	0.997048	4	-0.17707	0.067417	0.00862704	-0.309207	-0.0449328	0.837721	0.734029	0.956062	4	-0.171181	0.0665305	0.0100829	-0.301581	-0.0407815	0.842669	0.739648	0.960039	4	-0.0104195	0.153027	0.949999	-0.310353	0.289514	0.989635	0.733188	1.33578	4	-0.195157	0.0660051	0.0597023	-0.324527	-0.0657869	0.822706	0.722869
Red blood cell (erythrocyte) count || id:ukb-d-30010_irnt	Cerebrospinal fluid amyloid beta 42 levels	334.208	0.997166	5	5	4	0.0362678	0.0157787	0.148298	0.00534146	0.0671941	1.03693	1.00536	1.0695	4	0.0243097	0.00567164	1.81767e-05	0.0131933	0.0354261	1.02461	1.01328	1.03606	4	0.0231337	0.0088453	0.00891315	0.00579692	0.0404705	1.0234	1.00581	1.0413	4	0.0502277	0.0188731	0.0762518	0.0132364	0.087219	1.05151	1.01332	1.09114	4	0.0232591	0.00565215	0.0259975	0.0121809	0.0343374	1.02353	1.01226
Monocyte percentage || id:ukb-d-30190_irnt	Cerebrospinal fluid amyloid beta 42 levels	334.208	0.997166	5	5	4	0.0239763	0.014082	0.230749	-0.00362436	0.0515769	1.02427	0.996382	1.05293	4	0.0216397	0.00638655	0.000703203	0.00912209	0.0341574	1.02188	1.00916	1.03475	4	0.0194024	0.00667845	0.00366986	0.00631266	0.0324922	1.01959	1.00633	1.03303	4	0.0214964	0.0147677	0.241507	-0.00744827	0.050441	1.02173	0.992579	1.05173	4	0.0221982	0.00633296	0.039334	0.00978557	0.0346108	1.02245	1.00983
Agathobacter sp000434275	Cerebrospinal fluid amyloid beta 42 levels	334.208	0.997166	4	4	4	0.143436	0.0781866	0.208008	-0.00980931	0.296682	1.15423	0.990239	1.34539	4	0.120748	0.0445429	0.00671173	0.0334436	0.208052	1.12834	1.03401	1.23128	4	0.121606	0.0436263	0.00531238	0.0360988	0.207114	1.12931	1.03676	1.23012	4	0.253211	0.100122	0.0854963	0.0569727	0.449449	1.28815	1.05863	1.56745	4	0.116277	0.0427388	0.0725107	0.0325085	0.200045	1.12331	1.03304
CAG-822 sp000432855	Cerebrospinal fluid amyloid beta 42 levels	334.208	0.997166	4	4	4	0.00797232	0.0466646	0.880068	-0.0834902	0.0994349	1.008	0.9199	1.10455	4	0.0658405	0.0264039	0.0126459	0.0140888	0.117592	1.06806	1.01419	1.12479	4	0.0716655	0.0263498	0.00653259	0.0200199	0.123311	1.0743	1.02022	1.13124	4	0.0651514	0.0669362	0.402175	-0.0660435	0.196346	1.06732	0.93609	1.21695	4	0.0637612	0.0258214	0.0901188	0.0131513	0.114371	1.06584	1.01324
class.Erysipelotrichia.id.2147	Cerebrospinal fluid amyloid beta 42 levels	430.874	0.997924	3	3	3	-0.104124	0.0543579	0.306297	-0.210666	0.00241719	0.901113	0.810045	1.00242	3	-0.0742131	0.0303804	0.0145741	-0.133759	-0.0146675	0.928474	0.874801	0.98544	3	-0.0705996	0.0302665	0.0196691	-0.129922	-0.0112773	0.931835	0.878164	0.988786	3	-0.0260772	0.0835452	0.784476	-0.189826	0.137671	0.97426	0.827103	1.1476	3	-0.0774886	0.028676	0.114003	-0.133694	-0.0212836	0.925438	0.874858
Faecalitalea cylindroides	Cerebrospinal fluid amyloid beta 42 levels	334.208	0.997166	4	4	4	0.0291303	0.0421926	0.561293	-0.0535671	0.111828	1.02956	0.947842	1.11832	4	0.0575295	0.0239374	0.0162464	0.0106122	0.104447	1.05922	1.01067	1.1101	4	0.0592663	0.0235423	0.0118211	0.0131234	0.105409	1.06106	1.01321	1.11117	4	0.0481712	0.0515822	0.419259	-0.0529298	0.149272	1.04935	0.948447	1.16099	4	0.0575277	0.0235285	0.0920865	0.0114119	0.103643	1.05921	1.01148
family.Alcaligenaceae.id.2875	Cerebrospinal fluid amyloid beta 42 levels	430.874	0.997924	4	4	3	-0.0577925	0.0737548	0.576873	-0.202352	0.0867669	0.943846	0.816807	1.09064	3	-0.0834228	0.0315997	0.00829098	-0.145358	-0.0214873	0.919962	0.864713	0.978742	3	-0.0807352	0.0325413	0.0131011	-0.144516	-0.0169543	0.922438	0.865441	0.983189	3	-0.12178	0.0693358	0.221106	-0.257678	0.0141182	0.885343	0.772844	1.01422	3	-0.084637	0.0298807	0.105316	-0.143203	-0.0260707	0.918846	0.866578
family.Erysipelotrichaceae.id.2149	Cerebrospinal fluid amyloid beta 42 levels	430.874	0.997924	3	3	3	-0.104124	0.0543579	0.306297	-0.210666	0.00241719	0.901113	0.810045	1.00242	3	-0.0742131	0.0303804	0.0145741	-0.133759	-0.0146675	0.928474	0.874801	0.98544	3	-0.0705996	0.0302665	0.0196691	-0.129922	-0.0112773	0.931835	0.878164	0.988786	3	-0.0260772	0.0835452	0.784476	-0.189826	0.137671	0.97426	0.827103	1.1476	3	-0.0774886	0.028676	0.114003	-0.133694	-0.0212836	0.925438	0.874858
genus..Eubacteriumcoprostanoligenesgroup.id.11375	Cerebrospinal fluid amyloid beta 42 levels	430.874	0.997924	3	3	3	-0.119206	0.0628049	0.3087	-0.242303	0.00389189	0.887625	0.784818	1.0039	3	-0.0648997	0.0310476	0.0365881	-0.125753	-0.00404646	0.937161	0.881833	0.995962	3	-0.0634997	0.038346	0.0977281	-0.138658	0.0116584	0.938474	0.870526	1.01173	3	-0.111123	0.0752409	0.277731	-0.258595	0.0363489	0.894828	0.772135	1.03702	3	-0.0683799	0.0294794	0.146177	-0.12616	-0.0106002	0.933906	0.881474
genus.RuminococcaceaeUCG013.id.11370	Cerebrospinal fluid amyloid beta 42 levels	430.874	0.997924	4	4	3	0.00350499	0.0537658	0.958557	-0.101876	0.108886	1.00351	0.903142	1.11504	3	0.0687586	0.0317572	0.0303773	0.00651453	0.131003	1.07118	1.00654	1.13997	3	0.0798432	0.039499	0.0432389	0.00242504	0.157261	1.08312	1.00243	1.1703	3	0.0767248	0.0907715	0.486967	-0.101187	0.254637	1.07974	0.903764	1.28999	3	0.0675293	0.0296589	0.150525	0.0093979	0.125661	1.06986	1.00944
order.Burkholderiales.id.2874	Cerebrospinal fluid amyloid beta 42 levels	430.874	0.997924	4	4	3	-0.0266354	0.0635962	0.7475	-0.151284	0.0980131	0.973716	0.859604	1.10298	3	-0.0644632	0.0313854	0.0399831	-0.125979	-0.00294783	0.937571	0.881634	0.997057	3	-0.064284	0.0324246	0.0474158	-0.127836	-0.000731718	0.937739	0.879997	0.999269	3	-0.0833922	0.0705452	0.358664	-0.221661	0.0548764	0.91999	0.801187	1.05641	3	-0.0631156	0.0298009	0.168362	-0.121525	-0.0047058	0.938835	0.885569
order.Erysipelotrichales.id.2148	Cerebrospinal fluid amyloid beta 42 levels	430.874	0.997924	4	4	3	-0.10472	0.0717435	0.382389	-0.245337	0.0358975	0.900577	0.782441	1.03655	3	-0.0747887	0.0304954	0.0141883	-0.13456	-0.0150178	0.92794	0.874101	0.985094	3	-0.0702277	0.0344482	0.0414853	-0.137746	-0.00270923	0.932182	0.87132	0.997294	3	-0.0382891	0.091703	0.716842	-0.218027	0.141449	0.962435	0.804104	1.15194	3	-0.0766733	0.0290578	0.118611	-0.133627	-0.01972	0.926192	0.874917
Paramuribaculum sp001689565	Cerebrospinal fluid amyloid beta 42 levels	334.208	0.997166	4	4	4	0.0702186	0.0621649	0.375918	-0.0516247	0.192062	1.07274	0.949685	1.21175	4	0.0663703	0.0265858	0.0125442	0.0142621	0.118479	1.06862	1.01436	1.12578	4	0.0569849	0.0287833	0.0477274	0.00056956	0.1134	1.05864	1.00057	1.12008	4	0.0431787	0.0631199	0.543033	-0.0805364	0.166894	1.04412	0.922621	1.18163	4	0.0684306	0.0261618	0.0792969	0.0171534	0.119708	1.07083	1.0173
Mean platelet volume || id:ebi-a-GCST004599	Cerebrospinal fluid p-tau levels	170.094	0.994931	4	4	4	-0.0384118	0.0432051	0.467776	-0.123094	0.0462703	0.962317	0.884181	1.04736	4	-0.044601	0.014589	0.00223433	-0.0731954	-0.0160067	0.956379	0.929419	0.984121	4	-0.0380701	0.0160129	0.0174322	-0.0694554	-0.0066848	0.962645	0.932902	0.993337	4	-0.0639012	0.0257915	0.0894593	-0.114453	-0.0133498	0.938098	0.891854	0.986739	4	-0.0348277	0.01631	0.12239	-0.0667953	-0.00286001	0.965772	0.935387
IgD+ CD24- B cell %B cell || id:ebi-a-GCST90001415	Cerebrospinal fluid p-tau levels	170.094	0.994931	3	3	4	0.123456	0.295918	0.717052	-0.456543	0.703455	1.1314	0.63347	2.02072	4	0.232809	0.127628	0.0681349	-0.017343	0.48296	1.26214	0.982807	1.62087	4	0.248614	0.111641	0.025954	0.0297969	0.46743	1.28225	1.03025	1.59589	4	0.231402	0.168611	0.263546	-0.0990751	0.561878	1.26037	0.905675	1.75396	4	0.229995	0.145066	0.211045	-0.054335	0.514325	1.25859	0.947115
CD24+ CD27+ B cell %B cell || id:ebi-a-GCST90001417	Cerebrospinal fluid p-tau levels	170.094	0.994931	3	3	4	-0.19452	0.292074	0.57395	-0.766986	0.377945	0.823229	0.464411	1.45928	4	-0.247376	0.127154	0.051716	-0.496597	0.00184499	0.780847	0.608598	1.00185	4	-0.27562	0.110232	0.0124068	-0.491676	-0.0595649	0.759101	0.6116	0.942174	4	-0.242754	0.176838	0.263449	-0.589357	0.103848	0.784464	0.554684	1.10943	4	-0.246006	0.148309	0.195749	-0.53669	0.044679	0.781918	0.58468
CD24+ CD27+ B cell Absolute Count || id:ebi-a-GCST90001418	Cerebrospinal fluid p-tau levels	170.094	0.994931	4	4	4	-0.113956	0.29026	0.732507	-0.682864	0.454953	0.892297	0.505168	1.5761	4	-0.280679	0.130694	0.0317456	-0.53684	-0.0245181	0.755271	0.584593	0.97578	4	-0.353902	0.109512	0.00123085	-0.568546	-0.139259	0.701943	0.566348	0.870003	4	-0.28828	0.176017	0.19999	-0.633274	0.0567139	0.749552	0.530851	1.05835	4	-0.272482	0.14337	0.153549	-0.553488	0.00852394	0.761487	0.574941
IgD- CD38dim B cell %lymphocyte || id:ebi-a-GCST90001426	Cerebrospinal fluid p-tau levels	170.094	0.994931	3	3	4	-0.0641341	0.283931	0.842278	-0.620638	0.49237	0.937879	0.537601	1.63619	4	-0.302574	0.132829	0.0227312	-0.562919	-0.0422292	0.738914	0.569544	0.95865	4	-0.244935	0.107071	0.0221616	-0.454795	-0.0350752	0.782756	0.634578	0.965533	4	-0.291478	0.212642	0.264006	-0.708257	0.125301	0.747158	0.492502	1.13349	4	-0.350769	0.146957	0.0970141	-0.638806	-0.0627327	0.704146	0.527923
Switched memory B cell %lymphocyte || id:ebi-a-GCST90001434	Cerebrospinal fluid p-tau levels	170.094	0.994931	3	3	4	-0.0747094	0.293078	0.822608	-0.649141	0.499723	0.928013	0.522494	1.64826	4	-0.313193	0.132682	0.0182509	-0.573249	-0.0531374	0.731109	0.563691	0.94825	4	-0.242053	0.110571	0.0285875	-0.458772	-0.0253349	0.785014	0.632059	0.974983	4	-0.304053	0.198525	0.223144	-0.693163	0.0850563	0.737822	0.499992	1.08878	4	-0.329921	0.150793	0.116482	-0.625475	-0.0343673	0.71898	0.535007
Memory B cell %lymphocyte || id:ebi-a-GCST90001436	Cerebrospinal fluid p-tau levels	170.094	0.994931	3	3	4	-0.0113535	0.287978	0.972133	-0.575791	0.553084	0.988711	0.56226	1.73861	4	-0.233017	0.129591	0.0721604	-0.487015	0.0209801	0.79214	0.614458	1.0212	4	-0.253185	0.108701	0.019849	-0.466238	-0.0401312	0.776324	0.627358	0.960663	4	-0.227133	0.181638	0.299779	-0.583142	0.128877	0.796815	0.558142	1.13755	4	-0.222059	0.145777	0.22507	-0.507782	0.0636643	0.800868	0.601829
CD24+ CD27+ B cell %lymphocyte || id:ebi-a-GCST90001442	Cerebrospinal fluid p-tau levels	170.094	0.994931	4	4	4	-0.180216	0.286987	0.594174	-0.74271	0.382277	0.835089	0.475822	1.46562	4	-0.278945	0.127843	0.0291146	-0.529518	-0.0283724	0.756581	0.588889	0.972026	4	-0.32589	0.10832	0.00262469	-0.538197	-0.113582	0.721885	0.5838	0.892631	4	-0.245598	0.173848	0.252612	-0.586341	0.0951443	0.782236	0.55636	1.09982	4	-0.272309	0.139222	0.145429	-0.545184	0.000566727	0.761619	0.579735
IgD- CD38- B cell Absolute Count || id:ebi-a-GCST90001446	Cerebrospinal fluid p-tau levels	170.094	0.994931	4	4	4	-0.0503747	0.294987	0.880119	-0.62855	0.5278	0.950873	0.533365	1.6952	4	-0.2782	0.131888	0.0349122	-0.5367	-0.0197008	0.757145	0.584675	0.980492	4	-0.250143	0.111378	0.0247112	-0.468445	-0.0318418	0.778689	0.625975	0.96866	4	-0.291005	0.186065	0.215772	-0.655693	0.0736825	0.747512	0.519082	1.07646	4	-0.28955	0.152502	0.153833	-0.588454	0.0093533	0.7486	0.555185
CD86+ myeloid Dendritic Cell Absolute Count || id:ebi-a-GCST90001464	Cerebrospinal fluid p-tau levels	170.094	0.994931	3	3	4	-0.375731	0.305181	0.343389	-0.973887	0.222424	0.686787	0.377612	1.2491	4	-0.265578	0.133501	0.0466644	-0.52724	-0.00391609	0.766762	0.590231	0.996092	4	-0.249705	0.11485	0.0296913	-0.474812	-0.0245991	0.77903	0.622002	0.975701	4	-0.232357	0.189035	0.306624	-0.602865	0.138152	0.792663	0.547241	1.14815	4	-0.319906	0.151155	0.124607	-0.61617	-0.0236411	0.726218	0.540009
Effector Memory CD8+ T cell Absolute Count || id:ebi-a-GCST90001554	Cerebrospinal fluid p-tau levels	170.094	0.994931	4	4	4	-0.346259	0.303427	0.372025	-0.940975	0.248458	0.707329	0.390247	1.28205	4	-0.266309	0.132166	0.0439082	-0.525354	-0.00726464	0.766202	0.591346	0.992762	4	-0.269048	0.114041	0.0183138	-0.492569	-0.0455267	0.764107	0.611055	0.955494	4	-0.374964	0.19042	0.143566	-0.748187	-0.00174219	0.687314	0.473224	0.998259	4	-0.231244	0.153029	0.227932	-0.53118	0.068692	0.793546	0.587911
CD8+ T cell Absolute Count || id:ebi-a-GCST90001592	Cerebrospinal fluid p-tau levels	170.094	0.994931	4	4	4	-0.371714	0.289919	0.328337	-0.939955	0.196527	0.689552	0.390646	1.21717	4	-0.243376	0.121165	0.0445769	-0.48086	-0.00589171	0.783977	0.618251	0.994126	4	-0.210506	0.106182	0.0474223	-0.418622	-0.00239	0.810174	0.657953	0.997613	4	-0.256601	0.164519	0.216731	-0.579058	0.0658555	0.773677	0.560426	1.06807	4	-0.248085	0.134217	0.161685	-0.511151	0.0149815	0.780294	0.599805
Lymphocyte Absolute Count || id:ebi-a-GCST90001601	Cerebrospinal fluid p-tau levels	170.094	0.994931	4	4	4	-0.279542	0.302313	0.452752	-0.872076	0.312993	0.75613	0.418083	1.36751	4	-0.296053	0.127929	0.020657	-0.546795	-0.0453119	0.743748	0.578802	0.955699	4	-0.312854	0.109473	0.00426565	-0.527421	-0.0982869	0.731357	0.590125	0.906389	4	-0.261235	0.183222	0.249174	-0.620351	0.0978809	0.7701	0.537756	1.10283	4	-0.293539	0.139603	0.126244	-0.56716	-0.0199175	0.74562	0.567134
T cell Absolute Count || id:ebi-a-GCST90001603	Cerebrospinal fluid p-tau levels	170.094	0.994931	3	3	4	-0.253061	0.314877	0.50592	-0.870221	0.364098	0.77642	0.418859	1.43922	4	-0.251295	0.125349	0.0449882	-0.496979	-0.00561125	0.777793	0.608366	0.994404	4	-0.26257	0.107724	0.0147917	-0.473709	-0.0514317	0.769072	0.622688	0.949869	4	-0.234198	0.178976	0.281911	-0.584991	0.116596	0.791205	0.557111	1.12367	4	-0.253466	0.13863	0.164938	-0.52518	0.0182486	0.776106	0.591449
HLA DR+ T cell Absolute Count || id:ebi-a-GCST90001618	Cerebrospinal fluid p-tau levels	170.094	0.994931	3	3	4	-0.253455	0.339888	0.533578	-0.919636	0.412725	0.776114	0.398664	1.51093	4	-0.283897	0.12995	0.0289131	-0.538599	-0.0291957	0.752844	0.583565	0.971226	4	-0.254929	0.107653	0.0178814	-0.465929	-0.0439295	0.774971	0.627552	0.957021	4	-0.0422908	0.240306	0.871513	-0.513291	0.42871	0.958591	0.598522	1.53528	4	-0.39601	0.149444	0.077001	-0.68892	-0.1031	0.673	0.502118
HLA DR+ CD8+ T cell Absolute Count || id:ebi-a-GCST90001627	Cerebrospinal fluid p-tau levels	170.094	0.994931	3	3	4	-0.279529	0.339652	0.497029	-0.945247	0.38619	0.75614	0.388584	1.47136	4	-0.263601	0.131078	0.0443232	-0.520514	-0.00668779	0.76828	0.594215	0.993335	4	-0.235741	0.109179	0.030833	-0.449731	-0.0217508	0.789985	0.6378	0.978484	4	-0.0444976	0.2303	0.859131	-0.495885	0.40689	0.956478	0.609032	1.50214	4	-0.359245	0.150198	0.096584	-0.653634	-0.0648566	0.698203	0.520152
CD3- lymphocyte Absolute Count || id:ebi-a-GCST90001639	Cerebrospinal fluid p-tau levels	170.094	0.994931	3	3	4	-0.111942	0.293217	0.739376	-0.686647	0.462763	0.894096	0.503261	1.58846	4	-0.221999	0.12786	0.0825169	-0.472605	0.0286067	0.800916	0.623376	1.02902	4	-0.260941	0.109784	0.0174605	-0.476116	-0.0457649	0.770327	0.621191	0.955267	4	-0.184322	0.17642	0.372895	-0.530106	0.161462	0.831668	0.588543	1.17523	4	-0.22883	0.143578	0.209243	-0.510244	0.052583	0.795463	0.600349
CD127- CD8+ T cell Absolute Count || id:ebi-a-GCST90001684	Cerebrospinal fluid p-tau levels	170.094	0.994931	4	4	4	-0.371674	0.304696	0.346855	-0.968879	0.22553	0.689579	0.379508	1.25299	4	-0.29741	0.132503	0.0247971	-0.557116	-0.0377036	0.742739	0.572859	0.962998	4	-0.278063	0.114465	0.0151304	-0.502414	-0.0537117	0.757249	0.605068	0.947705	4	-0.315734	0.183143	0.183181	-0.674693	0.0432261	0.729254	0.509313	1.04417	4	-0.306015	0.14544	0.126078	-0.591077	-0.0209517	0.736376	0.55373
BAFF-R on CD24+ CD27+ B cell || id:ebi-a-GCST90001702	Cerebrospinal fluid p-tau levels	170.094	0.994931	3	3	4	-0.281871	0.357143	0.512677	-0.981871	0.41813	0.754371	0.374609	1.51912	4	-0.363934	0.13547	0.00722152	-0.629455	-0.0984126	0.694937	0.532882	0.906275	4	-0.339815	0.111715	0.00235158	-0.558775	-0.120854	0.711902	0.571909	0.886163	4	-0.460343	0.222031	0.129828	-0.895524	-0.0251618	0.631067	0.408393	0.975152	4	-0.454375	0.160769	0.0663942	-0.769482	-0.139268	0.634845	0.463253
BAFF-R on IgD+ CD24+ B cell || id:ebi-a-GCST90001703	Cerebrospinal fluid p-tau levels	170.094	0.994931	3	3	4	-0.33702	0.387592	0.476236	-1.0967	0.42266	0.713894	0.333971	1.52602	4	-0.377719	0.136007	0.00548281	-0.644292	-0.111146	0.685423	0.525034	0.894808	4	-0.347852	0.119234	0.00352985	-0.581551	-0.114153	0.706203	0.559031	0.892122	4	-0.454612	0.221047	0.131921	-0.887863	-0.0213607	0.634694	0.411534	0.978866	4	-0.451139	0.157169	0.0640293	-0.759191	-0.143087	0.636902	0.468045
BAFF-R on IgD+ CD24- B cell || id:ebi-a-GCST90001704	Cerebrospinal fluid p-tau levels	170.094	0.994931	4	4	4	-0.403282	0.393782	0.413475	-1.1751	0.368531	0.668124	0.30879	1.44561	4	-0.386103	0.133033	0.00370414	-0.646848	-0.125359	0.6797	0.523694	0.88218	4	-0.349085	0.121772	0.00414754	-0.587757	-0.110412	0.705333	0.555572	0.895465	4	-0.44964	0.218933	0.132283	-0.878748	-0.0205309	0.637858	0.415302	0.979678	4	-0.439105	0.154538	0.0655707	-0.742	-0.136211	0.644613	0.476161
BAFF-R on IgD+ CD38- B cell || id:ebi-a-GCST90001705	Cerebrospinal fluid p-tau levels	170.094	0.994931	3	3	4	-0.349591	0.44926	0.517924	-1.23014	0.530959	0.704976	0.292251	1.70056	4	-0.348109	0.134516	0.00965755	-0.611761	-0.0844568	0.706022	0.542395	0.919011	4	-0.322138	0.138334	0.0198754	-0.593274	-0.0510027	0.724598	0.552516	0.950276	4	-0.399732	0.215662	0.160863	-0.82243	0.0229655	0.670499	0.439363	1.02323	4	-0.390989	0.15022	0.0801832	-0.685419	-0.0965579	0.676388	0.503879
BAFF-R on IgD+ CD38- naive B cell || id:ebi-a-GCST90001706	Cerebrospinal fluid p-tau levels	170.094	0.994931	4	4	4	-0.812988	0.396496	0.17681	-1.59012	-0.0358553	0.443531	0.203901	0.96478	4	-0.582108	0.179895	0.00121296	-0.934703	-0.229513	0.558719	0.392703	0.79492	4	-0.543683	0.151603	0.000335494	-0.840825	-0.246541	0.580606	0.431354	0.781499	4	-0.737077	0.257179	0.06426	-1.24115	-0.233006	0.478511	0.289052	0.792149	4	-0.535268	0.214963	0.0884801	-0.956595	-0.113941	0.585512	0.384199
BAFF-R on IgD+ CD38- unswitched memory B cell || id:ebi-a-GCST90001707	Cerebrospinal fluid p-tau levels	170.094	0.994931	4	4	4	-0.792611	0.397156	0.184088	-1.57104	-0.014185	0.452661	0.20783	0.985915	4	-0.573139	0.174914	0.00105035	-0.915971	-0.230306	0.563753	0.400128	0.79429	4	-0.531934	0.151799	0.000458003	-0.829461	-0.234407	0.587468	0.436284	0.79104	4	-0.588372	0.227028	0.0809603	-1.03335	-0.143396	0.555231	0.355814	0.866411	4	-0.573896	0.196229	0.0612661	-0.958505	-0.189288	0.563326	0.383466
BAFF-R on IgD+ CD38+ B cell || id:ebi-a-GCST90001708	Cerebrospinal fluid p-tau levels	170.094	0.994931	4	4	4	-0.368558	0.343218	0.395264	-1.04126	0.304149	0.691731	0.353008	1.35547	4	-0.41844	0.134938	0.0019288	-0.682918	-0.153962	0.658073	0.505141	0.857305	4	-0.400914	0.11184	0.000337469	-0.620121	-0.181707	0.669708	0.537879	0.833846	4	-0.495901	0.211795	0.101091	-0.91102	-0.0807827	0.609022	0.402114	0.922394	4	-0.483349	0.158934	0.055815	-0.79486	-0.171837	0.616715	0.451644
BAFF-R on IgD+ CD38dim B cell || id:ebi-a-GCST90001709	Cerebrospinal fluid p-tau levels	170.094	0.994931	4	4	4	-0.432316	0.342454	0.334068	-1.10353	0.238894	0.649004	0.331699	1.26984	4	-0.397846	0.131366	0.00245741	-0.655323	-0.140369	0.671765	0.519274	0.869037	4	-0.364027	0.111615	0.00110846	-0.582793	-0.145261	0.694872	0.558337	0.864796	4	-0.449	0.204398	0.115529	-0.84962	-0.0483787	0.638266	0.427577	0.952773	4	-0.437003	0.151442	0.0632391	-0.733831	-0.140176	0.645969	0.480067
BAFF-R on IgD- CD24- B cell || id:ebi-a-GCST90001710	Cerebrospinal fluid p-tau levels	170.094	0.994931	4	4	4	-0.25131	0.354891	0.552268	-0.946896	0.444277	0.777781	0.387943	1.55936	4	-0.386104	0.13824	0.00522234	-0.657055	-0.115153	0.6797	0.518376	0.89123	4	-0.381638	0.113325	0.000758116	-0.603755	-0.159522	0.682742	0.546755	0.852552	4	-0.149735	0.231851	0.56439	-0.604164	0.304693	0.860936	0.546531	1.35621	4	-0.495596	0.167058	0.0592287	-0.823029	-0.168163	0.609208	0.4391
BAFF-R on IgD- CD27- B cell || id:ebi-a-GCST90001711	Cerebrospinal fluid p-tau levels	170.094	0.994931	4	4	4	-0.251246	0.336523	0.533142	-0.910831	0.408339	0.777831	0.40219	1.50432	4	-0.387174	0.137203	0.00477402	-0.656093	-0.118256	0.678973	0.518874	0.888469	4	-0.390577	0.11114	0.000440941	-0.608411	-0.172743	0.676667	0.544215	0.841354	4	-0.181295	0.21914	0.468729	-0.610808	0.248219	0.834189	0.542912	1.28174	4	-0.480889	0.160395	0.057754	-0.795264	-0.166514	0.618234	0.451462
BAFF-R on IgD- CD38- B cell || id:ebi-a-GCST90001712	Cerebrospinal fluid p-tau levels	170.094	0.994931	3	3	4	-0.297789	0.344852	0.478863	-0.973698	0.37812	0.742458	0.377684	1.45954	4	-0.377242	0.135457	0.00535351	-0.642737	-0.111746	0.68575	0.525851	0.894271	4	-0.36222	0.111452	0.00115402	-0.580666	-0.143774	0.696129	0.559526	0.866084	4	-0.478516	0.220493	0.118433	-0.910682	-0.0463501	0.619702	0.40225	0.954708	4	-0.460227	0.161167	0.0648108	-0.776115	-0.14434	0.63114	0.460191
BAFF-R on memory B cell || id:ebi-a-GCST90001715	Cerebrospinal fluid p-tau levels	170.094	0.994931	3	3	4	-0.334904	0.383766	0.474859	-1.08709	0.417278	0.715407	0.337198	1.51782	4	-0.384728	0.135924	0.00464796	-0.651138	-0.118318	0.680636	0.521452	0.888414	4	-0.356287	0.118125	0.00255967	-0.587812	-0.124763	0.700271	0.555542	0.882706	4	-0.470299	0.224075	0.126704	-0.909487	-0.031112	0.624815	0.402731	0.969367	4	-0.463519	0.159392	0.0620955	-0.775928	-0.15111	0.629066	0.460277
BAFF-R on naive-mature B cell || id:ebi-a-GCST90001716	Cerebrospinal fluid p-tau levels	170.094	0.994931	4	4	4	-0.415515	0.365838	0.373821	-1.13256	0.301528	0.66	0.322208	1.35192	4	-0.400784	0.132998	0.00258292	-0.66146	-0.140107	0.669795	0.516097	0.869265	4	-0.362318	0.113208	0.00137207	-0.584206	-0.14043	0.696061	0.557548	0.868984	4	-0.460884	0.213123	0.119292	-0.878605	-0.0431633	0.630726	0.415362	0.957755	4	-0.454563	0.151408	0.0575661	-0.751322	-0.157803	0.634725	0.471742
BAFF-R on unswitched memory B cell || id:ebi-a-GCST90001717	Cerebrospinal fluid p-tau levels	170.094	0.994931	3	3	4	-0.288782	0.38643	0.532793	-1.04619	0.468622	0.749176	0.351275	1.59779	4	-0.339024	0.135273	0.0122029	-0.604159	-0.0738889	0.712466	0.546534	0.928775	4	-0.300279	0.118875	0.0115368	-0.533274	-0.0672837	0.740612	0.586681	0.93493	4	-0.412367	0.232553	0.174301	-0.86817	0.0434365	0.662081	0.419719	1.04439	4	-0.422085	0.15695	0.0744584	-0.729707	-0.114464	0.655678	0.48205
BAFF-R on switched memory B cell || id:ebi-a-GCST90001718	Cerebrospinal fluid p-tau levels	170.094	0.994931	3	3	4	-0.236039	0.375144	0.593508	-0.971321	0.499243	0.78975	0.378583	1.64747	4	-0.354385	0.139033	0.0108053	-0.62689	-0.081881	0.701605	0.534251	0.921382	4	-0.355603	0.118711	0.00273966	-0.588277	-0.122929	0.70075	0.555283	0.884326	4	-0.102056	0.241528	0.701085	-0.575451	0.371338	0.902979	0.562451	1.44967	4	-0.491997	0.164504	0.0580942	-0.814426	-0.169569	0.611404	0.442894
BAFF-R on IgD+ B cell || id:ebi-a-GCST90001719	Cerebrospinal fluid p-tau levels	170.094	0.994931	4	4	4	-0.410424	0.376075	0.389066	-1.14753	0.326683	0.663369	0.31742	1.38636	4	-0.380933	0.132033	0.00391235	-0.639717	-0.122149	0.683224	0.527442	0.885016	4	-0.344398	0.116699	0.00316574	-0.573127	-0.115668	0.708647	0.56376	0.890771	4	-0.439659	0.210296	0.127695	-0.851838	-0.0274792	0.644256	0.42663	0.972895	4	-0.426377	0.152025	0.0675914	-0.724345	-0.128408	0.65287	0.484642
BAFF-R on transitional B cell || id:ebi-a-GCST90001720	Cerebrospinal fluid p-tau levels	170.094	0.994931	4	4	4	-0.2943	0.431188	0.56535	-1.13943	0.550828	0.745053	0.320002	1.73469	4	-0.421317	0.141398	0.0028857	-0.698457	-0.144178	0.656182	0.497352	0.865734	4	-0.407887	0.135236	0.00256031	-0.672949	-0.142825	0.665054	0.510202	0.866906	4	-0.121841	0.255853	0.666454	-0.623314	0.379631	0.885289	0.536165	1.46175	4	-0.545542	0.167815	0.0474592	-0.87446	-0.216624	0.579528	0.417087
CD20 on IgD+ CD38- B cell || id:ebi-a-GCST90001748	Cerebrospinal fluid p-tau levels	170.094	0.994931	4	4	4	-0.21973	0.28871	0.526106	-0.785602	0.346142	0.802736	0.455845	1.4136	4	-0.328939	0.129795	0.0112672	-0.583337	-0.0745414	0.719687	0.558033	0.928169	4	-0.263218	0.10896	0.015704	-0.47678	-0.0496557	0.768574	0.620779	0.951557	4	-0.408234	0.205118	0.140651	-0.810265	-0.00620365	0.664823	0.44474	0.993816	4	-0.112033	0.148274	0.504814	-0.40265	0.178585	0.894015	0.668546
CD24 on switched memory B cell || id:ebi-a-GCST90001773	Cerebrospinal fluid p-tau levels	170.094	0.994931	3	3	4	-0.246173	0.294158	0.490729	-0.822723	0.330378	0.781787	0.439234	1.39149	4	-0.2317	0.127855	0.0699539	-0.482295	0.0188958	0.793184	0.617365	1.01908	4	-0.249064	0.110942	0.0247687	-0.466511	-0.0316176	0.77953	0.627187	0.968877	4	-0.39257	0.205041	0.15144	-0.79445	0.00930955	0.675319	0.45183	1.00935	4	-0.129419	0.152858	0.459377	-0.42902	0.170182	0.878606	0.651147
BAFF-R on B cell || id:ebi-a-GCST90001829	Cerebrospinal fluid p-tau levels	170.094	0.994931	4	4	4	-0.370901	0.362681	0.414024	-1.08176	0.339953	0.690112	0.339	1.40488	4	-0.384806	0.133792	0.00402549	-0.647038	-0.122574	0.680583	0.523594	0.88464	4	-0.353898	0.11173	0.00153787	-0.572889	-0.134907	0.701946	0.563894	0.873797	4	-0.443124	0.210138	0.125519	-0.854995	-0.0312531	0.642027	0.425285	0.96923	4	-0.439799	0.154169	0.0649649	-0.74197	-0.137627	0.644166	0.476175
HVEM on naive CD8+ T cell || id:ebi-a-GCST90001872	Cerebrospinal fluid p-tau levels	170.094	0.994931	4	4	4	0.939913	0.45185	0.173021	0.0542864	1.82554	2.55976	1.05579	6.20614	4	0.53367	0.211864	0.0117715	0.118416	0.948924	1.70518	1.12571	2.58293	4	0.464492	0.174616	0.00781209	0.122246	0.806739	1.59121	1.13003	2.24059	4	0.524238	0.291308	0.169747	-0.046725	1.0952	1.68917	0.95435	2.98978	4	0.563397	0.233925	0.0951493	0.104904	1.02189	1.75663	1.1106
HVEM on CD8+ T cell || id:ebi-a-GCST90001881	Cerebrospinal fluid p-tau levels	170.094	0.994931	4	4	4	0.868167	0.454577	0.196346	-0.0228029	1.75914	2.38254	0.977455	5.80742	4	0.442656	0.207789	0.0331453	0.0353903	0.849922	1.55684	1.03602	2.33946	4	0.431321	0.175519	0.0139946	0.0873036	0.775338	1.53929	1.09123	2.17133	4	0.452749	0.285286	0.210707	-0.106411	1.01191	1.57263	0.899055	2.75085	4	0.461885	0.242628	0.153076	-0.0136664	0.937437	1.58706	0.986427
CD45 on Natural Killer || id:ebi-a-GCST90001911	Cerebrospinal fluid p-tau levels	170.094	0.994931	3	3	4	0.215741	0.317762	0.567208	-0.407073	0.838555	1.24078	0.665596	2.31302	4	0.234727	0.136535	0.0855829	-0.0328813	0.502336	1.26456	0.967653	1.65258	4	0.242239	0.119905	0.043356	0.00722598	0.477252	1.2741	1.00725	1.61164	4	0.300089	0.192967	0.21776	-0.0781271	0.678305	1.34998	0.924847	1.97054	4	0.185529	0.162869	0.337373	-0.133694	0.504752	1.20386	0.874858
Glycoprotein acetyls levels || id:ebi-a-GCST90092821	Cerebrospinal fluid p-tau levels	170.094	0.994931	3	3	4	0.076923	0.0322916	0.140117	0.0136315	0.140214	1.07996	1.01372	1.15052	4	0.0394673	0.0177247	0.0259683	0.00472692	0.0742077	1.04026	1.00474	1.07703	4	0.03442	0.0172737	0.0463019	0.000563647	0.0682764	1.03502	1.00056	1.07066	4	0.00599722	0.0355114	0.876635	-0.0636052	0.0755996	1.00602	0.938375	1.07853	4	0.0581759	0.0197195	0.0600165	0.0195257	0.0968262	1.0599	1.01972
Histidine levels || id:ebi-a-GCST90092830	Cerebrospinal fluid p-tau levels	170.094	0.994931	3	3	4	-0.0481565	0.0368168	0.320999	-0.120317	0.0240045	0.952985	0.886639	1.02429	4	-0.0316607	0.0160379	0.0483682	-0.063095	-0.000226441	0.968835	0.938854	0.999774	4	-0.0296559	0.0146642	0.0431424	-0.0583978	-0.000913999	0.97078	0.943275	0.999086	4	-0.0367408	0.0250952	0.23939	-0.0859273	0.0124457	0.963926	0.917661	1.01252	4	-0.0340775	0.0172127	0.142087	-0.0678144	-0.00034053	0.966497	0.934434
Isoleucine levels || id:ebi-a-GCST90092843	Cerebrospinal fluid p-tau levels	170.094	0.994931	3	3	4	-0.0679607	0.0310226	0.159855	-0.128765	-0.00715641	0.934297	0.879181	0.992869	4	-0.0447062	0.0157135	0.0044399	-0.0755045	-0.0139078	0.956278	0.927276	0.986188	4	-0.0365737	0.0140588	0.00928225	-0.064129	-0.00901845	0.964087	0.937884	0.991022	4	-0.0428427	0.0252732	0.188612	-0.0923782	0.00669284	0.958062	0.91176	1.00672	4	-0.048828	0.0168726	0.0628122	-0.0818984	-0.0157577	0.952345	0.921366
Leucine levels || id:ebi-a-GCST90092891	Cerebrospinal fluid p-tau levels	170.094	0.994931	5	5	4	-0.0796257	0.0365345	0.161127	-0.151233	-0.00801811	0.923462	0.859647	0.992014	4	-0.0472742	0.0176202	0.00729763	-0.0818098	-0.0127385	0.953826	0.921447	0.987342	4	-0.0539076	0.0154834	0.000498362	-0.084255	-0.0235601	0.94752	0.919197	0.976715	4	-0.0738948	0.0308184	0.0960686	-0.134299	-0.0134908	0.928769	0.874329	0.9866	4	-0.0746158	0.0193743	0.0309137	-0.112589	-0.0366422	0.9281	0.893517
Total concentration of branched-chain amino acids (leucine + isoleucine + valine) || id:ebi-a-GCST90092984	Cerebrospinal fluid p-tau levels	170.094	0.994931	4	4	4	-0.0575998	0.0320519	0.214155	-0.120422	0.00522202	0.944028	0.886547	1.00524	4	-0.0459286	0.0168302	0.00635371	-0.0789157	-0.0129415	0.95511	0.924118	0.987142	4	-0.0447168	0.0138585	0.0012524	-0.0718794	-0.0175541	0.956268	0.930643	0.982599	4	-0.0596096	0.0267597	0.112248	-0.112059	-0.00716062	0.942132	0.893992	0.992865	4	-0.0592975	0.0189522	0.0521145	-0.0964439	-0.0221511	0.942426	0.908061
Valine levels || id:ebi-a-GCST90092995	Cerebrospinal fluid p-tau levels	170.094	0.994931	4	4	4	-0.030591	0.0381908	0.507166	-0.105445	0.044263	0.969872	0.899924	1.04526	4	-0.0409066	0.0163298	0.0122441	-0.072913	-0.00890022	0.959919	0.929682	0.991139	4	-0.0371629	0.014263	0.00917248	-0.0651183	-0.00920756	0.963519	0.936957	0.990835	4	-0.0589311	0.0266623	0.114072	-0.111189	-0.00667303	0.942772	0.894769	0.993349	4	-0.0502572	0.0190202	0.0775025	-0.0875367	-0.0129776	0.950985	0.916185
Sphingomyelins || id:met-c-935	Cerebrospinal fluid p-tau levels	170.094	0.994931	4	4	4	0.120359	0.0889586	0.308709	-0.0539995	0.294718	1.1279	0.947433	1.34275	4	0.127394	0.0451215	0.00475251	0.0389555	0.215832	1.13586	1.03972	1.24089	4	0.130235	0.0405592	0.00132283	0.0507387	0.209731	1.1391	1.05205	1.23335	4	0.100189	0.0707697	0.251821	-0.0385196	0.238898	1.10538	0.962213	1.26985	4	0.134225	0.0499846	0.0747098	0.0362553	0.232195	1.14365	1.03692
Phenylalanine--tRNA ligase, mitochondrial || id:prot-a-1055	Cerebrospinal fluid p-tau levels	170.094	0.994931	3	3	4	0.476519	0.187862	0.126579	0.108309	0.844729	1.61046	1.11439	2.32735	4	0.233533	0.100696	0.0203854	0.0361679	0.430898	1.26305	1.03683	1.53864	4	0.230882	0.0860411	0.00728803	0.0622411	0.399522	1.25971	1.06422	1.49111	4	0.0552466	0.16763	0.763392	-0.273308	0.383801	1.0568	0.760858	1.46785	4	0.330197	0.109266	0.0566717	0.116035	0.544359	1.39124	1.12303
Fc receptor-like protein 6 || id:prot-a-1084	Cerebrospinal fluid p-tau levels	170.094	0.994931	4	4	4	0.282725	0.247652	0.371871	-0.202672	0.768122	1.32674	0.816546	2.15571	4	0.211959	0.0976947	0.0300365	0.0204777	0.403441	1.2361	1.02069	1.49697	4	0.189435	0.0966301	0.049947	4.03885e-05	0.37883	1.20857	1.00004	1.46058	4	0.269217	0.151442	0.17352	-0.0276099	0.566044	1.30894	0.972768	1.76129	4	0.204737	0.102112	0.13865	0.00459704	0.404877	1.2272	1.00461
Beta-1,3-galactosyl-O-glycosyl-glycoprotein beta-1,6-N-acetylglucosaminyltransferase 4 || id:prot-a-1188	Cerebrospinal fluid p-tau levels	170.094	0.994931	5	5	4	0.395375	0.203202	0.191094	-0.00290032	0.793651	1.48494	0.997104	2.21146	4	0.364677	0.0951287	0.000126329	0.178224	0.551129	1.44005	1.19509	1.73521	4	0.340181	0.0859502	7.56161e-05	0.171719	0.508644	1.4052	1.18734	1.66303	4	0.408529	0.13973	0.0613118	0.134659	0.682399	1.5046	1.14415	1.97862	4	0.369795	0.097102	0.0318245	0.179475	0.560115	1.44744	1.19659
GDNF family receptor alpha-2 || id:prot-a-1202	Cerebrospinal fluid p-tau levels	170.094	0.994931	3	3	4	0.440293	0.188227	0.144242	0.0713684	0.809217	1.55316	1.07398	2.24615	4	0.256415	0.0960799	0.00761289	0.0680988	0.444732	1.29229	1.07047	1.56007	4	0.196111	0.0879951	0.0258368	0.0236405	0.368581	1.21666	1.02392	1.44568	4	0.232299	0.146854	0.211833	-0.055535	0.520132	1.2615	0.945979	1.68225	4	0.255229	0.0948787	0.0744106	0.0692669	0.441191	1.29076	1.07172
Hepatitis A virus cellular receptor 1 || id:prot-a-1310	Cerebrospinal fluid p-tau levels	170.094	0.994931	4	4	4	-0.165188	0.188227	0.472718	-0.534113	0.203736	0.847734	0.586189	1.22597	4	-0.239657	0.0937663	0.0105916	-0.423439	-0.0558747	0.786898	0.654791	0.945658	4	-0.262934	0.0861654	0.00227694	-0.431819	-0.0940503	0.768792	0.649327	0.910237	4	-0.241974	0.132234	0.164688	-0.501154	0.0172049	0.785076	0.605831	1.01735	4	-0.239637	0.0988731	0.0938591	-0.433428	-0.0458456	0.786914	0.648283
E3 ISG15--protein ligase HERC5 || id:prot-a-1331	Cerebrospinal fluid p-tau levels	170.094	0.994931	5	5	4	0.551649	0.187862	0.0990422	0.183439	0.919859	1.73611	1.20134	2.50894	4	0.35995	0.0981408	0.000244757	0.167594	0.552306	1.43326	1.18246	1.73725	4	0.309051	0.0860411	0.000328283	0.14041	0.477691	1.36213	1.15075	1.61235	4	0.33124	0.144178	0.105236	0.0486506	0.61383	1.39269	1.04985	1.84749	4	0.371351	0.100127	0.0340701	0.175102	0.567601	1.44969	1.19137
Hematopoietic prostaglandin D synthase || id:prot-a-1371	Cerebrospinal fluid p-tau levels	170.094	0.994931	4	4	4	-0.140079	0.188227	0.534312	-0.509003	0.228845	0.869289	0.601094	1.25715	4	-0.201624	0.0950872	0.0339716	-0.387994	-0.0152528	0.817403	0.678416	0.984863	4	-0.21833	0.0861654	0.0112817	-0.387214	-0.0494459	0.80386	0.678946	0.951757	4	-0.18841	0.129022	0.240332	-0.441292	0.0644719	0.828275	0.643205	1.0666	4	-0.199913	0.0945518	0.124854	-0.385234	-0.014591	0.818802	0.680291
Interleukin-21 || id:prot-a-1506	Cerebrospinal fluid p-tau levels	170.094	0.994931	4	4	4	0.21716	0.188216	0.367847	-0.151743	0.586062	1.24254	0.859209	1.7969	4	0.219455	0.0950524	0.0209561	0.0331519	0.405757	1.2454	1.03371	1.50044	4	0.205404	0.0860741	0.0170161	0.0366985	0.374109	1.22802	1.03738	1.4537	4	0.257796	0.132431	0.146755	-0.00176929	0.517361	1.29407	0.998232	1.67759	4	0.20042	0.102791	0.146304	-0.00104943	0.40189	1.22192	0.998951
Interleukin-3 || id:prot-a-1525	Cerebrospinal fluid p-tau levels	170.094	0.994931	3	3	4	-0.273064	0.188227	0.283942	-0.641988	0.0958609	0.761044	0.526245	1.10061	4	-0.183721	0.0924431	0.0468779	-0.36491	-0.00253307	0.832168	0.694259	0.99747	4	-0.184968	0.0861654	0.03182	-0.353852	-0.016084	0.831131	0.701979	0.984045	4	-0.169288	0.130439	0.285119	-0.424949	0.0863722	0.844265	0.653803	1.09021	4	-0.210792	0.0974144	0.119141	-0.401724	-0.0198598	0.809943	0.669165
Interleukin-36 alpha || id:prot-a-1526	Cerebrospinal fluid p-tau levels	170.094	0.994931	4	4	4	0.587353	0.187862	0.0888745	0.219143	0.955563	1.79922	1.24501	2.60013	4	0.304389	0.102976	0.00311734	0.102556	0.506222	1.3558	1.108	1.65901	4	0.25305	0.10932	0.0206255	0.0387834	0.467317	1.28795	1.03955	1.59571	4	0.236509	0.177307	0.274464	-0.111014	0.584031	1.26682	0.894926	1.79325	4	0.331645	0.100573	0.045817	0.134523	0.528768	1.39326	1.14399
Interleukin-6 || id:prot-a-1539	Cerebrospinal fluid p-tau levels	170.094	0.994931	4	4	4	-0.215876	0.188227	0.370121	-0.5848	0.153049	0.805836	0.557217	1.16538	4	-0.200526	0.0948955	0.0345899	-0.386521	-0.014531	0.8183	0.679416	0.985574	4	-0.217302	0.0861654	0.0116716	-0.386186	-0.0484182	0.804687	0.679644	0.952735	4	-0.18274	0.137986	0.277245	-0.453193	0.0877126	0.832984	0.635595	1.09167	4	-0.18693	0.103752	0.169392	-0.390283	0.0164243	0.829502	0.676865
Interleukin-7 || id:prot-a-1543	Cerebrospinal fluid p-tau levels	170.094	0.994931	5	5	4	-0.470253	0.187862	0.129343	-0.838463	-0.102043	0.624844	0.432374	0.90299	4	-0.30759	0.096011	0.00135679	-0.495771	-0.119408	0.735217	0.609101	0.887446	4	-0.26423	0.0860411	0.00213365	-0.43287	-0.0955891	0.767797	0.648645	0.908837	4	-0.289332	0.146327	0.142432	-0.576134	-0.00253067	0.748763	0.562067	0.997473	4	-0.328578	0.100101	0.04634	-0.524776	-0.13238	0.719947	0.591688
Potassium voltage-gated channel subfamily E regulatory beta subunit 5 || id:prot-a-1612	Cerebrospinal fluid p-tau levels	170.094	0.994931	3	3	4	-0.47959	0.187862	0.125254	-0.8478	-0.11138	0.619037	0.428356	0.894599	4	-0.249219	0.0986351	0.0115148	-0.442543	-0.055894	0.779409	0.6424	0.945639	4	-0.234736	0.0905187	0.00950789	-0.412152	-0.0573192	0.79078	0.662223	0.944293	4	-0.188607	0.182213	0.376746	-0.545745	0.168531	0.828112	0.57941	1.18356	4	-0.326988	0.106873	0.0550099	-0.536459	-0.117518	0.721092	0.584816
Kv channel-interacting protein 1 || id:prot-a-1616	Cerebrospinal fluid p-tau levels	170.094	0.994931	4	4	4	0.167132	0.188227	0.468259	-0.201792	0.536057	1.18191	0.817265	1.70925	4	0.205505	0.0936196	0.0281557	0.0220109	0.389	1.22815	1.02225	1.4755	4	0.21048	0.0861654	0.0145759	0.0415963	0.379365	1.23427	1.04247	1.46136	4	0.195154	0.13239	0.236898	-0.0643307	0.454639	1.2155	0.937695	1.5756	4	0.198286	0.0956029	0.129737	0.0109045	0.385668	1.21931	1.01096
Leukocyte cell-derived chemotaxin 1 || id:prot-a-1719	Cerebrospinal fluid p-tau levels	170.094	0.994931	4	4	4	0.168682	0.188227	0.464736	-0.200242	0.537607	1.18374	0.818533	1.7119	4	0.235319	0.0961227	0.0143608	0.0469184	0.423719	1.26531	1.04804	1.52763	4	0.291589	0.0861654	0.000714215	0.122705	0.460473	1.33855	1.13055	1.58482	4	0.245665	0.138107	0.173326	-0.0250246	0.516354	1.27847	0.975286	1.67591	4	0.242938	0.0976599	0.0886728	0.0515243	0.434351	1.27499	1.05287
Low-density lipoprotein receptor-related protein 1B || id:prot-a-1779	Cerebrospinal fluid p-tau levels	170.094	0.994931	4	4	4	0.693334	0.268831	0.123171	0.166426	1.22024	2.00037	1.18108	3.38801	4	0.383722	0.124062	0.00198153	0.14056	0.626883	1.46774	1.15092	1.87177	4	0.372874	0.138539	0.00711396	0.101336	0.644411	1.4519	1.10665	1.90486	4	0.109668	0.261591	0.703253	-0.403049	0.622386	1.11591	0.668279	1.86337	4	0.578322	0.119937	0.0169962	0.343246	0.813398	1.78304	1.40952
Leucine-rich repeat and transmembrane domain-containing protein 2 || id:prot-a-1800	Cerebrospinal fluid p-tau levels	170.094	0.994931	4	4	4	0.209325	0.188227	0.381862	-0.1596	0.578249	1.23285	0.852485	1.78291	4	0.187199	0.0925192	0.0430366	0.00586151	0.368537	1.20587	1.00588	1.44562	4	0.182568	0.0861654	0.0341071	0.0136834	0.351452	1.2003	1.01378	1.42113	4	0.183748	0.13367	0.262926	-0.0782456	0.445742	1.20171	0.924737	1.56165	4	0.189059	0.103817	0.16614	-0.0144214	0.39254	1.20811	0.985682
Cation-dependent mannose-6-phosphate receptor || id:prot-a-1823	Cerebrospinal fluid p-tau levels	170.094	0.994931	3	3	4	0.469539	0.187862	0.129664	0.101329	0.837749	1.59926	1.10664	2.31116	4	0.273744	0.0967283	0.00465433	0.0841567	0.463332	1.31488	1.0878	1.58936	4	0.225931	0.0955521	0.0180556	0.0386486	0.413213	1.25349	1.03941	1.51167	4	0.256528	0.169177	0.2267	-0.0750588	0.588115	1.29244	0.927689	1.80059	4	0.314431	0.102001	0.0540242	0.11451	0.514352	1.36948	1.12132
Mast cell-expressed membrane protein 1 || id:prot-a-1865	Cerebrospinal fluid p-tau levels	170.094	0.994931	4	4	4	0.490564	0.187862	0.120674	0.122354	0.858774	1.63324	1.13015	2.36026	4	0.286468	0.0983763	0.00359171	0.0936501	0.479285	1.33171	1.09818	1.61492	4	0.24739	0.0860411	0.00403698	0.0787497	0.416031	1.28068	1.08193	1.51593	4	0.243897	0.149737	0.201834	-0.0495871	0.537381	1.27621	0.951622	1.71152	4	0.304937	0.100063	0.0555397	0.108813	0.501061	1.35654	1.11495
Macrophage scavenger receptor types I and II || id:prot-a-1952	Cerebrospinal fluid p-tau levels	170.094	0.994931	3	3	4	-0.283792	0.188227	0.270639	-0.652717	0.0851319	0.752923	0.520629	1.08886	4	-0.216995	0.0935803	0.0204052	-0.400413	-0.0335778	0.804934	0.670043	0.96698	4	-0.193337	0.0861654	0.024846	-0.362221	-0.0244527	0.824204	0.696129	0.975844	4	-0.21231	0.129475	0.199583	-0.466081	0.0414601	0.808714	0.627457	1.04233	4	-0.218169	0.0995948	0.116193	-0.413374	-0.022963	0.80399	0.661415
Arylamine N-acetyltransferase 1 || id:prot-a-2001	Cerebrospinal fluid p-tau levels	170.094	0.994931	4	4	4	0.368075	0.227148	0.246582	-0.0771354	0.813285	1.44495	0.925765	2.2553	4	0.249695	0.0978567	0.0107219	0.0578954	0.441494	1.28363	1.0596	1.55503	4	0.226637	0.0947422	0.01675	0.0409428	0.412332	1.25438	1.04179	1.51034	4	0.301862	0.15463	0.145966	-0.00121313	0.604936	1.35237	0.998788	1.83114	4	0.273183	0.100349	0.0724074	0.0764985	0.469868	1.31414	1.0795
ATP synthase subunit beta, mitochondrial || id:prot-a-203	Cerebrospinal fluid p-tau levels	170.094	0.994931	3	3	4	0.432212	0.237398	0.210264	-0.0330875	0.897512	1.54066	0.967454	2.45349	4	0.245013	0.0977461	0.0121891	0.0534303	0.436595	1.27764	1.05488	1.54743	4	0.185788	0.115064	0.106389	-0.0397385	0.411314	1.20417	0.961041	1.5088	4	0.284052	0.138959	0.133513	0.0116932	0.556412	1.3285	1.01176	1.7444	4	0.27578	0.0976207	0.0664622	0.0844438	0.467117	1.31756	1.08811
E3 ubiquitin-protein ligase NEURL1 || id:prot-a-2037	Cerebrospinal fluid p-tau levels	170.094	0.994931	4	4	4	0.42525	0.187862	0.151909	0.0570398	0.79346	1.52997	1.0587	2.21103	4	0.304208	0.0942701	0.00125102	0.119439	0.488978	1.35555	1.12686	1.63065	4	0.268536	0.0860411	0.00180227	0.0998953	0.437176	1.30805	1.10506	1.54833	4	0.290078	0.137678	0.125732	0.0202302	0.559926	1.33653	1.02044	1.75054	4	0.313047	0.0989704	0.0507522	0.119065	0.507029	1.36759	1.12644
Nuclear pore complex-interacting protein family member B3 || id:prot-a-2074	Cerebrospinal fluid p-tau levels	170.094	0.994931	5	5	4	0.610227	0.187862	0.0831286	0.242017	0.978437	1.84085	1.27382	2.66029	4	0.344179	0.0993125	0.000529026	0.149526	0.538831	1.41083	1.16128	1.714	4	0.244424	0.123082	0.0470486	0.00318319	0.485665	1.27689	1.00319	1.62525	4	0.314629	0.184446	0.186587	-0.0468848	0.676142	1.36975	0.954197	1.96628	4	0.337179	0.0923275	0.0354429	0.156217	0.518141	1.40099	1.16908
Zinc-alpha-2-glycoprotein || id:prot-a-208	Cerebrospinal fluid p-tau levels	170.094	0.994931	5	5	4	0.528116	0.187862	0.106671	0.159906	0.896326	1.69573	1.1734	2.45058	4	0.29612	0.0989636	0.00276961	0.102152	0.490089	1.34463	1.10755	1.63246	4	0.255302	0.094931	0.00715937	0.0692369	0.441366	1.29085	1.07169	1.55483	4	0.247121	0.153891	0.206663	-0.0545049	0.548748	1.28033	0.946954	1.73108	4	0.323074	0.101294	0.0497314	0.124538	0.521611	1.38137	1.13262
Oxysterols receptor LXR-beta || id:prot-a-2087	Cerebrospinal fluid p-tau levels	170.094	0.994931	4	4	4	0.312841	0.240394	0.322861	-0.158331	0.784012	1.3673	0.853567	2.19024	4	0.237781	0.0952757	0.0125702	0.051041	0.424522	1.26843	1.05237	1.52886	4	0.194892	0.0964512	0.0433183	0.00584766	0.383937	1.21518	1.00586	1.46805	4	0.267847	0.138231	0.148048	-0.00308588	0.538779	1.30715	0.996919	1.71391	4	0.241772	0.0940929	0.0825289	0.0573497	0.426194	1.2735	1.05903
PAX-interacting protein 1 || id:prot-a-2189	Cerebrospinal fluid p-tau levels	170.094	0.994931	3	3	4	0.393782	0.210362	0.202106	-0.0185276	0.806091	1.48258	0.981643	2.23914	4	0.282854	0.100018	0.00468362	0.0868182	0.47889	1.32691	1.0907	1.61428	4	0.296389	0.0860411	0.000571614	0.127748	0.46503	1.34499	1.13627	1.59206	4	0.155496	0.166201	0.418503	-0.170259	0.481251	1.16824	0.843446	1.6181	4	0.35773	0.113481	0.0511733	0.135307	0.580153	1.43008	1.14489
Pregnancy-specific beta-1-glycoprotein 5 || id:prot-a-2404	Cerebrospinal fluid p-tau levels	170.094	0.994931	3	3	4	0.416812	0.187851	0.156722	0.0486232	0.785	1.51712	1.04982	2.19241	4	0.278615	0.0962291	0.00378756	0.0900063	0.467224	1.3213	1.09418	1.59556	4	0.226242	0.0859502	0.00848241	0.0577791	0.394704	1.25388	1.05948	1.48394	4	0.256423	0.167087	0.222427	-0.0710687	0.583914	1.2923	0.931398	1.79304	4	0.304182	0.108149	0.0671472	0.0922096	0.516154	1.35552	1.09659
Tyrosine-protein phosphatase non-receptor type 4 || id:prot-a-2440	Cerebrospinal fluid p-tau levels	170.094	0.994931	4	4	4	0.136558	0.188227	0.543554	-0.232366	0.505482	1.14632	0.792656	1.65779	4	0.19051	0.0929074	0.0403124	0.0084112	0.372608	1.20987	1.00845	1.45152	4	0.217151	0.0861654	0.0117298	0.0482673	0.386036	1.24253	1.04945	1.47114	4	0.183828	0.134292	0.264529	-0.0793849	0.447041	1.20181	0.923684	1.56368	4	0.190004	0.104209	0.165774	-0.0142456	0.394253	1.20925	0.985855
Disintegrin and metalloproteinase domain-containing protein 11 || id:prot-a-25	Cerebrospinal fluid p-tau levels	170.094	0.994931	3	3	4	-0.283308	0.188227	0.271222	-0.652232	0.0856163	0.753288	0.520882	1.08939	4	-0.2017	0.0932951	0.0306213	-0.384559	-0.0188419	0.81734	0.680751	0.981335	4	-0.173345	0.0861654	0.0442447	-0.342229	-0.00446037	0.840848	0.710186	0.99555	4	-0.192636	0.140312	0.263404	-0.467648	0.0823756	0.824782	0.626474	1.08586	4	-0.216245	0.101429	0.122779	-0.415046	-0.0174449	0.805538	0.66031
Rho-related GTP-binding protein Rho6 || id:prot-a-2559	Cerebrospinal fluid p-tau levels	170.094	0.994931	3	3	4	0.328169	0.285474	0.369239	-0.23136	0.887699	1.38842	0.793453	2.42953	4	0.22674	0.097043	0.0194656	0.0365359	0.416944	1.2545	1.03721	1.51732	4	0.188076	0.114541	0.100592	-0.0364255	0.412577	1.20692	0.96423	1.51071	4	0.261077	0.140285	0.159663	-0.0138808	0.536035	1.29833	0.986215	1.70922	4	0.235742	0.0943127	0.0877388	0.0508896	0.420595	1.26585	1.05221
P-selectin || id:prot-a-2667	Cerebrospinal fluid p-tau levels	170.094	0.994931	3	3	4	-0.283465	0.189594	0.273511	-0.655069	0.0881396	0.75317	0.519406	1.09214	4	-0.213545	0.0947947	0.0242772	-0.399343	-0.0277477	0.807715	0.670761	0.972634	4	-0.204275	0.0861654	0.0177528	-0.373159	-0.0353911	0.815238	0.688555	0.965228	4	-0.208628	0.142773	0.240093	-0.488463	0.0712077	0.811697	0.613569	1.0738	4	-0.222925	0.101682	0.115997	-0.422222	-0.0236273	0.800175	0.655588
Sodium-coupled monocarboxylate transporter 1 || id:prot-a-2760	Cerebrospinal fluid p-tau levels	170.094	0.994931	4	4	4	0.254462	0.188216	0.308978	-0.11444	0.623365	1.28977	0.891865	1.86519	4	0.196145	0.0960068	0.0410492	0.00797166	0.384318	1.2167	1.008	1.46861	4	0.199245	0.0860741	0.0206236	0.0305395	0.36795	1.22048	1.03101	1.44477	4	0.174859	0.143075	0.308916	-0.105568	0.455286	1.19108	0.899814	1.57662	4	0.195343	0.103182	0.154668	-0.00689418	0.39758	1.21573	0.99313
TGF-beta receptor type-2 || id:prot-a-2967	Cerebrospinal fluid p-tau levels	170.094	0.994931	4	4	4	0.171488	0.188138	0.458249	-0.197263	0.54024	1.18707	0.820975	1.71642	4	0.226681	0.0969865	0.0194265	0.0365877	0.416775	1.25443	1.03727	1.51706	4	0.224306	0.0861246	0.00920255	0.0555018	0.39311	1.25145	1.05707	1.48158	4	0.239485	0.145814	0.199049	-0.0463108	0.52528	1.27059	0.954745	1.69093	4	0.234443	0.107412	0.117057	0.0239162	0.444969	1.2642	1.0242
Tight junction protein ZO-1 || id:prot-a-2983	Cerebrospinal fluid p-tau levels	170.094	0.994931	5	5	4	0.740475	0.187862	0.0587511	0.372265	1.10868	2.09693	1.45102	3.03037	4	0.437274	0.105007	3.12379e-05	0.231461	0.643087	1.54848	1.26044	1.90234	4	0.42742	0.101986	2.77766e-05	0.227527	0.627312	1.5333	1.25549	1.87257	4	0.315111	0.197036	0.208063	-0.0710782	0.701301	1.37041	0.931389	2.01637	4	0.51145	0.110411	0.0189515	0.295045	0.727856	1.66771	1.34319
Complement C1q subcomponent subunit C || id:prot-a-301	Cerebrospinal fluid p-tau levels	170.094	0.994931	3	3	4	0.238516	0.188227	0.332671	-0.130408	0.607441	1.26936	0.877737	1.83573	4	0.202875	0.0960963	0.0347581	0.0145264	0.391224	1.22492	1.01463	1.47879	4	0.203898	0.0861654	0.017964	0.0350141	0.372782	1.22617	1.03563	1.45177	4	0.122917	0.140682	0.446576	-0.152819	0.398653	1.13079	0.858285	1.48982	4	0.215986	0.102948	0.126805	0.014208	0.417764	1.24108	1.01431
Transmembrane protein 59-like || id:prot-a-3014	Cerebrospinal fluid p-tau levels	170.094	0.994931	4	4	4	0.29496	0.203733	0.284651	-0.104357	0.694277	1.34307	0.900903	2.00226	4	0.266097	0.0971878	0.00618207	0.0756086	0.456585	1.30486	1.07854	1.57867	4	0.287003	0.0860411	0.000851011	0.118362	0.455643	1.33243	1.12565	1.57719	4	0.174876	0.140571	0.301828	-0.100642	0.450395	1.1911	0.904256	1.56893	4	0.287944	0.101944	0.066489	0.0881337	0.487753	1.33368	1.09213
Tumor necrosis factor receptor superfamily member 11B || id:prot-a-3038	Cerebrospinal fluid p-tau levels	170.094	0.994931	3	3	4	0.466316	0.197351	0.141945	0.0795073	0.853125	1.59411	1.08275	2.34697	4	0.269985	0.0997464	0.00679526	0.0744821	0.465488	1.30994	1.07733	1.59279	4	0.212407	0.105539	0.0441572	0.00555089	0.419263	1.23665	1.00557	1.52084	4	0.266359	0.166675	0.208319	-0.060325	0.593042	1.3052	0.941459	1.80948	4	0.285822	0.0983679	0.0622163	0.0930209	0.478623	1.33086	1.09748
Tumor necrosis factor ligand superfamily member 11 || id:prot-a-3054	Cerebrospinal fluid p-tau levels	170.094	0.994931	3	3	4	0.34169	0.191134	0.215731	-0.0329329	0.716313	1.40732	0.967603	2.04687	4	0.20263	0.0988328	0.0403422	0.00891751	0.396342	1.22462	1.00896	1.48638	4	0.175058	0.0869338	0.044042	0.00466752	0.345448	1.19131	1.00468	1.41262	4	0.00720782	0.159303	0.966755	-0.305026	0.319441	1.00723	0.737105	1.37636	4	0.219394	0.101501	0.119409	0.020451	0.418336	1.24532	1.02066
Complement C1q and tumor necrosis factor-related protein 9A || id:prot-a-306	Cerebrospinal fluid p-tau levels	170.094	0.994931	4	4	4	0.621863	0.187862	0.0804083	0.253653	0.990073	1.86239	1.28872	2.69143	4	0.330388	0.103045	0.00134475	0.12842	0.532356	1.39151	1.13703	1.70294	4	0.278513	0.110572	0.0117741	0.0617925	0.495234	1.32116	1.06374	1.64088	4	0.251596	0.185858	0.26879	-0.112686	0.615879	1.28608	0.893431	1.85128	4	0.359796	0.102157	0.038862	0.159568	0.560025	1.43304	1.173
Thioredoxin-interacting protein || id:prot-a-3125	Cerebrospinal fluid p-tau levels	170.094	0.994931	5	5	4	0.474171	0.187862	0.127605	0.105961	0.842381	1.60668	1.11178	2.32189	4	0.350791	0.0975529	0.000323267	0.159587	0.541995	1.42019	1.17303	1.71943	4	0.261495	0.0935613	0.00519139	0.0781154	0.444876	1.29887	1.08125	1.5603	4	0.340724	0.14981	0.107491	0.0470967	0.63435	1.40596	1.04822	1.8858	4	0.345989	0.0985621	0.0391875	0.152807	0.539171	1.41339	1.1651
Vascular cell adhesion protein 1 || id:prot-a-3193	Cerebrospinal fluid p-tau levels	170.094	0.994931	3	3	4	0.331258	0.200797	0.240782	-0.0623039	0.72482	1.39272	0.939597	2.06436	4	0.22512	0.0983024	0.0220166	0.0324478	0.417793	1.25247	1.03298	1.51861	4	0.227272	0.0860741	0.00828035	0.0585665	0.395977	1.25517	1.06032	1.48584	4	0.192837	0.156835	0.306501	-0.11456	0.500234	1.21269	0.891759	1.64911	4	0.227767	0.1079	0.125259	0.0162829	0.439252	1.25579	1.01642
Complement component C8 || id:prot-a-322	Cerebrospinal fluid p-tau levels	170.094	0.994931	4	4	4	0.334623	0.188227	0.217417	-0.0343019	0.703547	1.39741	0.96628	2.02091	4	0.226249	0.0939592	0.0160422	0.0420894	0.410409	1.25389	1.04299	1.50743	4	0.19221	0.0861654	0.0257	0.0233262	0.361094	1.21193	1.0236	1.4349	4	0.215602	0.13891	0.218445	-0.0566623	0.487866	1.24061	0.944913	1.62884	4	0.237268	0.0977742	0.0936065	0.0456304	0.428905	1.26778	1.04669
WAP, Kazal, immunoglobulin, Kunitz and NTR domain-containing protein 2 || id:prot-a-3228	Cerebrospinal fluid p-tau levels	170.094	0.994931	4	4	4	-0.0536814	0.194589	0.808538	-0.435075	0.327713	0.947734	0.647216	1.38779	4	-0.187103	0.0950901	0.0491098	-0.373479	-0.000726221	0.829359	0.688335	0.999274	4	-0.241037	0.0916069	0.00850826	-0.420586	-0.061487	0.785813	0.656662	0.940365	4	-0.173056	0.136968	0.295678	-0.441514	0.0954017	0.84109	0.643062	1.1001	4	-0.179725	0.0960509	0.158075	-0.367984	0.00853527	0.8355	0.692128
WAP, Kazal, immunoglobulin, Kunitz and NTR domain-containing protein 2 || id:prot-a-3229	Cerebrospinal fluid p-tau levels	170.094	0.994931	4	4	4	-0.179741	0.188227	0.440397	-0.548665	0.189183	0.835487	0.57772	1.20826	4	-0.192502	0.0939593	0.040484	-0.376662	-0.00834139	0.824893	0.686148	0.991693	4	-0.198462	0.0861654	0.0212639	-0.367346	-0.0295776	0.819991	0.69257	0.970856	4	-0.214935	0.133067	0.204672	-0.475747	0.0458766	0.806594	0.621421	1.04695	4	-0.193052	0.0964667	0.13916	-0.382127	-0.00397768	0.824439	0.682408
C-C motif chemokine 7 || id:prot-a-410	Cerebrospinal fluid p-tau levels	170.094	0.994931	4	4	4	-0.289418	0.188227	0.263978	-0.658342	0.0795064	0.748699	0.517709	1.08275	4	-0.240789	0.0938431	0.0102918	-0.424722	-0.0568565	0.786007	0.653952	0.94473	4	-0.211653	0.0861654	0.0140353	-0.380537	-0.0427689	0.809245	0.683494	0.958133	4	-0.266149	0.134568	0.142361	-0.529902	-0.00239627	0.766325	0.588662	0.997607	4	-0.244289	0.0988872	0.090034	-0.438108	-0.0504701	0.783261	0.645256
Cerebral cavernous malformations 2 protein || id:prot-a-412	Cerebrospinal fluid p-tau levels	170.094	0.994931	5	5	4	0.583057	0.247001	0.142168	0.098935	1.06718	1.79151	1.10399	2.90717	4	0.446582	0.104411	1.89313e-05	0.241935	0.651228	1.56296	1.27371	1.91789	4	0.300411	0.124902	0.0161648	0.0556032	0.545219	1.35041	1.05718	1.72499	4	0.42125	0.192722	0.116713	0.0435159	0.798984	1.52387	1.04448	2.22328	4	0.426953	0.108223	0.029038	0.214835	0.63907	1.53258	1.23966
OX-2 membrane glycoprotein || id:prot-a-422	Cerebrospinal fluid p-tau levels	170.094	0.994931	3	3	4	-0.40262	0.257093	0.25783	-0.906522	0.101281	0.668566	0.403927	1.10659	4	-0.229844	0.0965499	0.017286	-0.419081	-0.0406058	0.794658	0.657651	0.960208	4	-0.169063	0.118552	0.153849	-0.401425	0.0632988	0.844456	0.669365	1.06535	4	-0.263728	0.13387	0.143442	-0.526112	-0.00134353	0.768183	0.590898	0.998657	4	-0.245387	0.093837	0.0793399	-0.429308	-0.0614665	0.782402	0.65096
T-cell surface glycoprotein CD8 beta chain || id:prot-a-467	Cerebrospinal fluid p-tau levels	170.094	0.994931	5	5	4	0.518765	0.255778	0.179721	0.0174407	1.02009	1.67995	1.01759	2.77344	4	0.345012	0.0969861	0.00037464	0.154919	0.535104	1.41201	1.16756	1.70763	4	0.282523	0.118689	0.0172956	0.0498925	0.515153	1.32647	1.05116	1.67389	4	0.375453	0.130684	0.0638944	0.119312	0.631595	1.45565	1.12672	1.88061	4	0.360349	0.0960614	0.0330883	0.172068	0.548629	1.43383	1.18776
CD97 antigen || id:prot-a-471	Cerebrospinal fluid p-tau levels	170.094	0.994931	3	3	4	0.423305	0.188227	0.153467	0.0543808	0.79223	1.527	1.05589	2.20831	4	0.26003	0.0971433	0.00743356	0.0696294	0.450431	1.29697	1.07211	1.56899	4	0.208525	0.0861654	0.0155179	0.0396413	0.37741	1.23186	1.04044	1.4585	4	0.255318	0.152277	0.1922	-0.0431446	0.553781	1.29087	0.957773	1.73982	4	0.271025	0.0956939	0.0660694	0.0834648	0.458585	1.31131	1.08705
Cellular retinoic acid-binding protein 1 || id:prot-a-650	Cerebrospinal fluid p-tau levels	170.094	0.994931	4	4	4	0.388976	0.188227	0.174743	0.020052	0.757901	1.47547	1.02025	2.13379	4	0.25494	0.0968358	0.00847084	0.0651417	0.444738	1.29038	1.06731	1.56008	4	0.213618	0.0861654	0.0131693	0.0447335	0.382502	1.23815	1.04575	1.46595	4	0.241834	0.148132	0.201066	-0.0485047	0.532172	1.27358	0.952653	1.70263	4	0.266346	0.0958894	0.0691265	0.0784031	0.45429	1.30519	1.08156
Probable ATP-dependent RNA helicase DHX58 || id:prot-a-815	Cerebrospinal fluid p-tau levels	170.094	0.994931	3	3	4	-0.424542	0.187862	0.152306	-0.792752	-0.0563319	0.654069	0.452598	0.945225	4	-0.201422	0.094967	0.0339248	-0.387557	-0.0152863	0.817568	0.678713	0.98483	4	-0.203246	0.0860411	0.0181672	-0.371886	-0.0346051	0.816078	0.689433	0.965987	4	-0.0766785	0.171027	0.684309	-0.411891	0.258534	0.926188	0.662396	1.29503	4	-0.308404	0.105151	0.0608549	-0.5145	-0.102308	0.734619	0.597799
Endothelin-converting enzyme 1 || id:prot-a-884	Cerebrospinal fluid p-tau levels	170.094	0.994931	4	4	4	0.437526	0.215961	0.180017	0.0142431	0.860808	1.54887	1.01434	2.36507	4	0.292903	0.098141	0.00284032	0.100546	0.485259	1.34031	1.10578	1.6246	4	0.254067	0.0973112	0.00903129	0.0633367	0.444797	1.28926	1.06539	1.56017	4	0.279298	0.154578	0.168522	-0.0236747	0.582271	1.3222	0.976603	1.7901	4	0.306373	0.0964716	0.0502567	0.117288	0.495457	1.35849	1.12444
EP300-interacting inhibitor of differentiation 3 || id:prot-a-915	Cerebrospinal fluid p-tau levels	170.094	0.994931	4	4	4	-0.247556	0.211171	0.361814	-0.661451	0.16634	0.780707	0.516102	1.18097	4	-0.199826	0.0934875	0.0325602	-0.383062	-0.0165908	0.818873	0.681771	0.983546	4	-0.171809	0.0861654	0.0461576	-0.340694	-0.00292527	0.84214	0.711277	0.997079	4	-0.221055	0.141347	0.21579	-0.498096	0.0559858	0.801672	0.607687	1.05758	4	-0.20281	0.0992901	0.133712	-0.397418	-0.00820088	0.816434	0.672053
ER membrane protein complex subunit 4 || id:prot-a-936	Cerebrospinal fluid p-tau levels	170.094	0.994931	3	3	4	-0.251793	0.255102	0.427674	-0.751793	0.248206	0.777406	0.47152	1.28172	4	-0.289584	0.103465	0.00512833	-0.492375	-0.0867927	0.748575	0.611173	0.916867	4	-0.193334	0.0969204	0.0460675	-0.383299	-0.00337039	0.824206	0.681609	0.996635	4	-0.298799	0.175327	0.186884	-0.642439	0.0448415	0.741709	0.526008	1.04586	4	-0.300627	0.113061	0.0764056	-0.522228	-0.079027	0.740354	0.593198
ARGDEG.PWY..superpathway.of.L.arginine..putrescine..and.4.aminobutanoate.degradation	Cerebrospinal fluid p-tau levels	170.094	0.994931	4	4	4	0.0939558	0.345452	0.811142	-0.58313	0.771041	1.09851	0.558149	2.16202	4	0.321348	0.163851	0.0498531	0.000200293	0.642497	1.37899	1.0002	1.90122	4	0.393184	0.156058	0.0117533	0.0873093	0.699059	1.48169	1.09123	2.01186	4	0.25635	0.225268	0.337786	-0.185175	0.697876	1.29221	0.830959	2.00948	4	0.287723	0.168802	0.186834	-0.0431282	0.618575	1.33339	0.957789
CAG-776 sp000438195	Cerebrospinal fluid p-tau levels	170.094	0.994931	4	4	4	0.109987	0.0890707	0.342282	-0.0645912	0.284566	1.11626	0.937451	1.32918	4	0.0982722	0.043238	0.0230371	0.0135257	0.183019	1.10326	1.01362	1.20084	4	0.0919473	0.0406539	0.0237155	0.0122656	0.171629	1.09631	1.01234	1.18724	4	0.10531	0.0625895	0.191052	-0.0173655	0.227985	1.11105	0.982784	1.25607	4	0.0992677	0.045665	0.118031	0.00976429	0.188771	1.10436	1.00981
family.Bacteroidaceae.id.917	Cerebrospinal fluid p-tau levels	170.094	0.994931	3	3	4	-0.221331	0.0827382	0.115938	-0.383498	-0.0591645	0.801451	0.681473	0.942552	4	-0.10256	0.0428752	0.0167542	-0.186595	-0.0185246	0.902524	0.829779	0.981646	4	-0.088233	0.0406523	0.0299741	-0.167912	-0.00855456	0.915548	0.845429	0.991482	4	-0.0803252	0.0669429	0.316294	-0.211533	0.0508829	0.922816	0.809342	1.0522	4	-0.113306	0.0409812	0.0698694	-0.193629	-0.032983	0.892877	0.823963
family.Rikenellaceae.id.967	Cerebrospinal fluid p-tau levels	170.094	0.994931	4	4	4	-0.131305	0.0840093	0.258485	-0.295963	0.0333535	0.87695	0.743815	1.03392	4	-0.0972024	0.0416976	0.0197467	-0.17893	-0.0154751	0.907372	0.836165	0.984644	4	-0.0878561	0.0377373	0.019907	-0.161821	-0.013891	0.915893	0.850593	0.986205	4	-0.0963955	0.0545886	0.175598	-0.203389	0.0105982	0.908105	0.815961	1.01065	4	-0.0974229	0.0435877	0.111467	-0.182855	-0.011991	0.907172	0.832889
family.Veillonellaceae.id.2172	Cerebrospinal fluid p-tau levels	170.094	0.994931	4	4	4	-0.104694	0.0886537	0.35904	-0.278455	0.0690673	0.9006	0.756952	1.07151	4	-0.0913135	0.0457354	0.0458729	-0.180955	-0.00167211	0.912732	0.834473	0.998329	4	-0.105421	0.0397973	0.00807455	-0.183423	-0.0274178	0.899946	0.832416	0.972955	4	-0.0764327	0.0673769	0.33907	-0.208491	0.055626	0.926415	0.811808	1.0572	4	-0.0791133	0.0536923	0.237053	-0.18435	0.0261236	0.923935	0.831644
FAO.PWY..fatty.acid..beta..oxidation.I	Cerebrospinal fluid p-tau levels	170.094	0.994931	4	4	4	0.107796	0.14721	0.540194	-0.180735	0.396327	1.11382	0.834657	1.48635	4	0.156562	0.0737133	0.0336763	0.0120836	0.30104	1.16948	1.01216	1.35126	4	0.166142	0.0671116	0.0133012	0.0346028	0.29768	1.18074	1.03521	1.34673	4	0.137929	0.103167	0.27358	-0.0642784	0.340136	1.14789	0.937744	1.40514	4	0.148585	0.0738387	0.137678	0.00386125	0.293309	1.16019	1.00387
genus.Alistipes.id.968	Cerebrospinal fluid p-tau levels	170.094	0.994931	4	4	4	-0.143582	0.0842563	0.230474	-0.308725	0.0215601	0.86625	0.734383	1.02179	4	-0.104806	0.0425114	0.0136876	-0.188128	-0.0214835	0.900499	0.828509	0.978746	4	-0.094674	0.0378473	0.0123678	-0.168855	-0.0204933	0.909669	0.844632	0.979715	4	-0.102022	0.0550018	0.160643	-0.209826	0.0057814	0.90301	0.810725	1.0058	4	-0.106475	0.0430682	0.089886	-0.190888	-0.0220611	0.898998	0.826225
genus.Anaerostipes.id.1991	Cerebrospinal fluid p-tau levels	170.094	0.994931	4	4	4	0.110769	0.0857994	0.32579	-0.0573973	0.278936	1.11714	0.944219	1.32172	4	0.0941346	0.0430597	0.0288052	0.00973759	0.178532	1.09871	1.00979	1.19546	4	0.0926564	0.0385489	0.0162344	0.0171004	0.168212	1.09708	1.01725	1.18319	4	0.102004	0.0582551	0.178248	-0.0121763	0.216184	1.10739	0.987898	1.24133	4	0.0961924	0.0445677	0.119762	0.00883967	0.183545	1.10097	1.00888
genus.Bacteroides.id.918	Cerebrospinal fluid p-tau levels	170.094	0.994931	3	3	4	-0.221331	0.0827382	0.115938	-0.383498	-0.0591645	0.801451	0.681473	0.942552	4	-0.10256	0.0428752	0.0167542	-0.186595	-0.0185246	0.902524	0.829779	0.981646	4	-0.088233	0.0406523	0.0299741	-0.167912	-0.00855456	0.915548	0.845429	0.991482	4	-0.0803252	0.0669429	0.316294	-0.211533	0.0508829	0.922816	0.809342	1.0522	4	-0.113306	0.0409812	0.0698694	-0.193629	-0.032983	0.892877	0.823963
genus.Dorea.id.1997	Cerebrospinal fluid p-tau levels	170.094	0.994931	4	4	4	0.123979	0.0841937	0.278753	-0.0410408	0.288999	1.13199	0.95979	1.33509	4	0.104403	0.0414234	0.0117228	0.0232129	0.185593	1.11005	1.02348	1.20393	4	0.0986344	0.0378172	0.00910221	0.0245127	0.172756	1.10366	1.02482	1.18858	4	0.110509	0.0586903	0.156245	-0.00452438	0.225541	1.11685	0.995486	1.253	4	0.108186	0.0456382	0.0984583	0.0187351	0.197637	1.11425	1.01891
genus.LachnospiraceaeNC2004group.id.11316	Cerebrospinal fluid p-tau levels	170.094	0.994931	4	4	4	-0.0977519	0.163628	0.610868	-0.418464	0.22296	0.906874	0.658057	1.24977	4	-0.155789	0.0736049	0.0342974	-0.300055	-0.0115234	0.85574	0.740778	0.988543	4	-0.143029	0.0628058	0.0227673	-0.266128	-0.0199294	0.866729	0.766341	0.980268	4	-0.242729	0.119109	0.134323	-0.476183	-0.00927436	0.784484	0.62115	0.990769	4	-0.195744	0.0871258	0.110276	-0.366511	-0.0249776	0.822223	0.693149
genus.Roseburia.id.2012	Cerebrospinal fluid p-tau levels	170.094	0.994931	3	3	4	0.057401	0.0836806	0.563585	-0.106613	0.221415	1.05908	0.898873	1.24784	4	0.0804041	0.0420713	0.055987	-0.00205576	0.162864	1.08372	0.997946	1.17688	4	0.0871149	0.0375861	0.0204635	0.0134461	0.160784	1.09102	1.01354	1.17443	4	0.0709549	0.058747	0.313654	-0.0441892	0.186099	1.07353	0.956773	1.20454	4	0.0774852	0.0438883	0.175659	-0.00853591	0.163506	1.08057	0.9915
genus.unknowngenus.id.959	Cerebrospinal fluid p-tau levels	170.094	0.994931	4	4	4	-0.082626	0.161547	0.659898	-0.399258	0.234006	0.920695	0.670817	1.26365	4	-0.169045	0.0803708	0.0354388	-0.326571	-0.0115178	0.844471	0.721393	0.988548	4	-0.194052	0.0723858	0.00734443	-0.335929	-0.0521764	0.823615	0.714674	0.949161	4	-0.179872	0.114636	0.214642	-0.404559	0.044814	0.835377	0.667271	1.04583	4	-0.164997	0.0844139	0.145614	-0.330449	0.000453853	0.847896	0.718601
Lactobacillus B ruminis	Cerebrospinal fluid p-tau levels	170.094	0.994931	4	4	4	0.0262986	0.0899773	0.797604	-0.150057	0.202654	1.02665	0.860659	1.22465	4	0.120464	0.0452957	0.00782563	0.0316844	0.209243	1.12802	1.03219	1.23274	4	0.123732	0.0410658	0.00258658	0.0432433	0.204221	1.13171	1.04419	1.22657	4	0.152085	0.0709223	0.121349	0.0130771	0.291092	1.16426	1.01316	1.33789	4	0.0991837	0.0457667	0.118773	0.009481	0.188886	1.10427	1.00953
P105.PWY..TCA.cycle.IV..2.oxoglutarate.decarboxylase.	Cerebrospinal fluid p-tau levels	170.094	0.994931	3	3	4	0.252879	0.18662	0.308159	-0.112896	0.618654	1.28773	0.893243	1.85643	4	0.194071	0.0944992	0.0400073	0.00885204	0.379289	1.21418	1.00889	1.46125	4	0.190563	0.0848419	0.0246983	0.0242723	0.356853	1.20993	1.02457	1.42883	4	0.114212	0.139048	0.47162	-0.158321	0.386745	1.12099	0.853576	1.47218	4	0.194671	0.100507	0.148162	-0.00232269	0.391665	1.21491	0.99768
PWY.6630..superpathway.of.L.tyrosine.biosynthesis	Cerebrospinal fluid p-tau levels	170.094	0.994931	3	3	4	0.164526	0.186575	0.47089	-0.201161	0.530213	1.17883	0.817781	1.69929	4	0.184397	0.0913542	0.0435413	0.00534237	0.363451	1.20249	1.00536	1.43828	4	0.175761	0.0845613	0.0376624	0.0100213	0.341502	1.19215	1.01007	1.40706	4	0.261775	0.136755	0.1515	-0.00626475	0.529815	1.29923	0.993755	1.69862	4	0.174886	0.0992066	0.176131	-0.0195594	0.369331	1.19111	0.980631
PWY.6703..preQ0.biosynthesis	Cerebrospinal fluid p-tau levels	170.094	0.994931	4	4	4	-0.167871	0.128874	0.322515	-0.420464	0.0847219	0.845463	0.656742	1.08841	4	-0.121898	0.0596518	0.0410031	-0.238816	-0.00498086	0.885238	0.78756	0.995032	4	-0.112113	0.0546279	0.040141	-0.219183	-0.00504186	0.893944	0.803175	0.994971	4	-0.131986	0.0847289	0.217172	-0.298054	0.0340828	0.876353	0.742261	1.03467	4	-0.12457	0.0604063	0.131218	-0.242967	-0.00617411	0.882876	0.784298
PWY.7392..taxadiene.biosynthesis..engineered.	Cerebrospinal fluid p-tau levels	170.094	0.994931	4	4	4	0.217352	0.210697	0.410682	-0.195613	0.630318	1.24278	0.82233	1.87821	4	0.220121	0.10374	0.033851	0.0167896	0.423452	1.24623	1.01693	1.52722	4	0.215511	0.095826	0.0245133	0.0276925	0.40333	1.2405	1.02808	1.4968	4	0.217318	0.143861	0.228053	-0.0646502	0.499287	1.24274	0.937395	1.64755	4	0.218886	0.10818	0.136216	0.00685205	0.430919	1.24469	1.00688
PWY.7400..L.arginine.biosynthesis.IV..archaebacteria.	Cerebrospinal fluid p-tau levels	170.094	0.994931	3	3	4	0.22991	0.121087	0.198014	-0.0074215	0.467241	1.25849	0.992606	1.59559	4	0.138744	0.0608456	0.0225922	0.0194865	0.258001	1.14883	1.01968	1.29434	4	0.134709	0.0550425	0.0143903	0.0268261	0.242593	1.1442	1.02719	1.27455	4	0.107983	0.094953	0.338055	-0.0781246	0.294091	1.11403	0.924849	1.34191	4	0.159456	0.0677234	0.0998955	0.026718	0.292194	1.17287	1.02708
PWY0.1415..superpathway.of.heme.biosynthesis.from.uroporphyrinogen.III	Cerebrospinal fluid p-tau levels	170.094	0.994931	3	3	4	0.267894	0.19943	0.311306	-0.122989	0.658776	1.30721	0.884274	1.93243	4	0.210157	0.0995977	0.0348529	0.014946	0.405369	1.23387	1.01506	1.49986	4	0.19156	0.0905628	0.0344114	0.014057	0.369063	1.21114	1.01416	1.44638	4	0.204512	0.143224	0.248617	-0.076207	0.485231	1.22693	0.926624	1.62455	4	0.211646	0.108536	0.146272	-0.00108423	0.424376	1.23571	0.998916
[truncated: 35 more columns]

## Sheet: TableS10
Table S10. Enrichment analysis of AD-regulated metabolites (circulating biomarkers).
term	total	expected	hits	Raw.p	Holm.p	FDR	source	type
Valine, leucine and isoleucine degradation	39	0.152	3	0.000286	0.0226	0.0114	KEGG	AD_decrease_metabolites
Phenylalanine, tyrosine and tryptophan biosynthesis	4	0.0156	1	0.0155	1	0.414	KEGG	AD_decrease_metabolites
Phenylalanine metabolism	8	0.0312	1	0.0308	1	0.617	KEGG	AD_decrease_metabolites
Histidine metabolism	16	0.0624	1	0.0609	1	0.793	KEGG	AD_decrease_metabolites
Ubiquinone and other terpenoid-quinone biosynthesis	18	0.0702	1	0.0683	1	0.793	KEGG	AD_decrease_metabolites
Pantothenate and CoA biosynthesis	20	0.078	1	0.0756	1	0.793	KEGG	AD_decrease_metabolites
beta-Alanine metabolism	21	0.0819	1	0.0793	1	0.793	KEGG	AD_decrease_metabolites
Biosynthesis of unsaturated fatty acids	36	0.14	1	0.133	1	1	KEGG	AD_decrease_metabolites
Tyrosine metabolism	42	0.164	1	0.153	1	1	KEGG	AD_decrease_metabolites
Valine, Leucine and Isoleucine Degradation	59	0.412	3	0.00574	0.562	0.562	SMPDB	AD_decrease_metabolites
Methylhistidine Metabolism	4	0.0279	1	0.0277	1	1	SMPDB	AD_decrease_metabolites
Thyroid hormone synthesis	13	0.0908	1	0.0876	1	1	SMPDB	AD_decrease_metabolites
Alpha Linolenic Acid and Linoleic Acid Metabolism	17	0.119	1	0.113	1	1	SMPDB	AD_decrease_metabolites
Catecholamine Biosynthesis	20	0.14	1	0.132	1	1	SMPDB	AD_decrease_metabolites
Phenylalanine and Tyrosine Metabolism	27	0.189	1	0.175	1	1	SMPDB	AD_decrease_metabolites
Ammonia Recycling	31	0.217	1	0.198	1	1	SMPDB	AD_decrease_metabolites
Gluconeogenesis	33	0.231	1	0.21	1	1	SMPDB	AD_decrease_metabolites
Beta-Alanine Metabolism	34	0.238	1	0.215	1	1	SMPDB	AD_decrease_metabolites
Propanoate Metabolism	42	0.293	1	0.26	1	1	SMPDB	AD_decrease_metabolites
Histidine Metabolism	42	0.293	1	0.26	1	1	SMPDB	AD_decrease_metabolites
Pyruvate Metabolism	47	0.328	1	0.286	1	1	SMPDB	AD_decrease_metabolites
Warburg Effect	57	0.398	1	0.337	1	1	SMPDB	AD_decrease_metabolites
Tyrosine Metabolism	70	0.489	1	0.399	1	1	SMPDB	AD_decrease_metabolites
Valine, Leucine and Isoleucine Degradation	59	0.412	3	0.00574	0.562	0.562	RaMPDB	AD_decrease_metabolites
Methylhistidine Metabolism	4	0.0279	1	0.0277	1	1	RaMPDB	AD_decrease_metabolites
Thyroid hormone synthesis	13	0.0908	1	0.0876	1	1	RaMPDB	AD_decrease_metabolites
Alpha Linolenic Acid and Linoleic Acid Metabolism	17	0.119	1	0.113	1	1	RaMPDB	AD_decrease_metabolites
Catecholamine Biosynthesis	20	0.14	1	0.132	1	1	RaMPDB	AD_decrease_metabolites
Phenylalanine and Tyrosine Metabolism	27	0.189	1	0.175	1	1	RaMPDB	AD_decrease_metabolites
Ammonia Recycling	31	0.217	1	0.198	1	1	RaMPDB	AD_decrease_metabolites
Gluconeogenesis	33	0.231	1	0.21	1	1	RaMPDB	AD_decrease_metabolites
Beta-Alanine Metabolism	34	0.238	1	0.215	1	1	RaMPDB	AD_decrease_metabolites
Propanoate Metabolism	42	0.293	1	0.26	1	1	RaMPDB	AD_decrease_metabolites
Histidine Metabolism	42	0.293	1	0.26	1	1	RaMPDB	AD_decrease_metabolites
Pyruvate Metabolism	47	0.328	1	0.286	1	1	RaMPDB	AD_decrease_metabolites
Warburg Effect	57	0.398	1	0.337	1	1	RaMPDB	AD_decrease_metabolites
Tyrosine Metabolism	70	0.489	1	0.399	1	1	RaMPDB	AD_decrease_metabolites
Neomycin, kanamycin and gentamicin biosynthesis	2	0.0065	1	0.00649	0.519	0.519	KEGG	AD_increase_metabolites
Linoleic acid metabolism	5	0.0162	1	0.0162	1	0.646	KEGG	AD_increase_metabolites
Butanoate metabolism	15	0.0487	1	0.0479	1	0.796	KEGG	AD_increase_metabolites
Glycerolipid metabolism	16	0.052	1	0.051	1	0.796	KEGG	AD_increase_metabolites
Starch and sucrose metabolism	18	0.0585	1	0.0572	1	0.796	KEGG	AD_increase_metabolites
Pyruvate metabolism	23	0.0747	1	0.0726	1	0.796	KEGG	AD_increase_metabolites
Glycolysis / Gluconeogenesis	26	0.0845	1	0.0818	1	0.796	KEGG	AD_increase_metabolites
Galactose metabolism	27	0.0877	1	0.0848	1	0.796	KEGG	AD_increase_metabolites
Glyoxylate and dicarboxylate metabolism	31	0.101	1	0.0969	1	0.796	KEGG	AD_increase_metabolites
Biosynthesis of unsaturated fatty acids	36	0.117	1	0.112	1	0.796	KEGG	AD_increase_metabolites
Fatty acid degradation	39	0.127	1	0.121	1	0.796	KEGG	AD_increase_metabolites
Valine, leucine and isoleucine degradation	39	0.127	1	0.121	1	0.796	KEGG	AD_increase_metabolites
Tyrosine metabolism	42	0.136	1	0.129	1	0.796	KEGG	AD_increase_metabolites
Linoleic acid metabolism	5	0.00975	1	0.00972	0.778	0.778	KEGG	AD_increase_metabolites
Butanoate metabolism	15	0.0292	1	0.029	1	0.797	KEGG	AD_increase_metabolites
Pyruvate metabolism	23	0.0448	1	0.0442	1	0.797	KEGG	AD_increase_metabolites
Glycolysis / Gluconeogenesis	26	0.0507	1	0.0499	1	0.797	KEGG	AD_increase_metabolites
Glyoxylate and dicarboxylate metabolism	31	0.0604	1	0.0593	1	0.797	KEGG	AD_increase_metabolites
Biosynthesis of unsaturated fatty acids	36	0.0702	1	0.0686	1	0.797	KEGG	AD_increase_metabolites
Valine, leucine and isoleucine degradation	39	0.076	1	0.0742	1	0.797	KEGG	AD_increase_metabolites
Tyrosine metabolism	42	0.0819	1	0.0797	1	0.797	KEGG	AD_increase_metabolites
Familial hyperlipidemia type 2	10	0.0187	3	5.11e-07	0.00169	0.00116	RaMPDB	AD_increase_metabolites
Familial hyperlipidemia type 4	11	0.0206	3	7.02e-07	0.00233	0.00116	RaMPDB	AD_increase_metabolites
Statin inhibition of cholesterol production	17	0.0318	3	2.88e-06	0.00954	0.00318	RaMPDB	AD_increase_metabolites
Transport of small molecules	208	0.389	5	1.28e-05	0.0425	0.0106	RaMPDB	AD_increase_metabolites
SCFA and skeletal muscle substrate metabolism	4	0.00747	2	1.83e-05	0.0606	0.0121	RaMPDB	AD_increase_metabolites
Synthesis, secretion, and deacylation of Ghrelin	5	0.00934	2	3.05e-05	0.101	0.0144	RaMPDB	AD_increase_metabolites
Metabolic pathway of LDL, HDL and TG, including diseases	5	0.00934	2	3.05e-05	0.101	0.0144	RaMPDB	AD_increase_metabolites
Familial hyperlipidemia type 3	8	0.0149	2	8.51e-05	0.282	0.0353	RaMPDB	AD_increase_metabolites
SLC-mediated transmembrane transport	155	0.29	4	0.000103	0.342	0.0377	RaMPDB	AD_increase_metabolites
Familial hyperlipidemia type 5	10	0.0187	2	0.000137	0.451	0.0377	RaMPDB	AD_increase_metabolites
Familial hyperlipidemia type 1	10	0.0187	2	0.000137	0.451	0.0377	RaMPDB	AD_increase_metabolites
Lipid particles composition	10	0.0187	2	0.000137	0.451	0.0377	RaMPDB	AD_increase_metabolites
Ketogenesis and ketolysis	11	0.0206	2	0.000167	0.551	0.0425	RaMPDB	AD_increase_metabolites
Disorders in ketone body synthesis	12	0.0224	2	0.0002	0.66	0.0473	RaMPDB	AD_increase_metabolites
Synthesis of Ketone Bodies	13	0.0243	2	0.000236	0.779	0.0489	RaMPDB	AD_increase_metabolites
Lipid metabolism pathway	13	0.0243	2	0.000236	0.779	0.0489	RaMPDB	AD_increase_metabolites
SLC transporter disorders	80	0.149	3	0.000329	1	0.0642	RaMPDB	AD_increase_metabolites
Disorders of transmembrane transporters	98	0.183	3	0.000599	1	0.11	RaMPDB	AD_increase_metabolites
Selenium micronutrient network	106	0.198	3	0.000755	1	0.132	RaMPDB	AD_increase_metabolites
Metabolic pathways of fibroblasts	25	0.0467	2	0.000897	1	0.149	RaMPDB	AD_increase_metabolites
Metabolism overview	116	0.217	3	0.000983	1	0.155	RaMPDB	AD_increase_metabolites
Metabolic reprogramming in pancreatic cancer	30	0.0561	2	0.0013	1	0.195	RaMPDB	AD_increase_metabolites
Heparan sulfate/heparin (HS-GAG) metabolism	33	0.0617	2	0.00157	1	0.225	RaMPDB	AD_increase_metabolites
Fatty Acid Biosynthesis	34	0.0635	2	0.00166	1	0.225	RaMPDB	AD_increase_metabolites
Amino Sugar Metabolism	35	0.0654	2	0.00176	1	0.225	RaMPDB	AD_increase_metabolites
Aspirin ADME	35	0.0654	2	0.00176	1	0.225	RaMPDB	AD_increase_metabolites
Metabolism of lipids	608	1.14	5	0.0022	1	0.266	RaMPDB	AD_increase_metabolites
Developmental Biology	40	0.0747	2	0.0023	1	0.266	RaMPDB	AD_increase_metabolites
GPCR downstream signalling	156	0.292	3	0.00232	1	0.266	RaMPDB	AD_increase_metabolites
Defective SLC5A1 causes congenital glucose/galactose malabsorption (GGM)	2	0.00374	1	0.00373	1	0.364	RaMPDB	AD_increase_metabolites
Defective SLC5A2 causes renal glucosuria (GLYS1)	2	0.00374	1	0.00373	1	0.364	RaMPDB	AD_increase_metabolites
Defective HK1 causes hexokinase deficiency (HK deficiency)	2	0.00374	1	0.00373	1	0.364	RaMPDB	AD_increase_metabolites
Defective GCK causes maturity-onset diabetes of the young 2 (MODY2)	2	0.00374	1	0.00373	1	0.364	RaMPDB	AD_increase_metabolites
Evolocumab mechanism to reduce LDL cholesterol	2	0.00374	1	0.00373	1	0.364	RaMPDB	AD_increase_metabolites
Vitamin B12 metabolism	55	0.103	2	0.00432	1	0.374	RaMPDB	AD_increase_metabolites
Peptide hormone metabolism	56	0.105	2	0.00447	1	0.374	RaMPDB	AD_increase_metabolites
Generic Transcription Pathway	58	0.108	2	0.00479	1	0.374	RaMPDB	AD_increase_metabolites
Glycosaminoglycan metabolism	58	0.108	2	0.00479	1	0.374	RaMPDB	AD_increase_metabolites
Sensory Perception	203	0.379	3	0.00493	1	0.374	RaMPDB	AD_increase_metabolites
Folate metabolism	61	0.114	2	0.00529	1	0.374	RaMPDB	AD_increase_metabolites
HDACs deacetylate histones	3	0.00561	1	0.0056	1	0.374	RaMPDB	AD_increase_metabolites
Defective SLC2A9 causes hypouricemia renal 2 (RHUC2)	3	0.00561	1	0.0056	1	0.374	RaMPDB	AD_increase_metabolites
Defective SLC2A2 causes Fanconi-Bickel syndrome (FBS)	3	0.00561	1	0.0056	1	0.374	RaMPDB	AD_increase_metabolites
The fatty acid cycling model	3	0.00561	1	0.0056	1	0.374	RaMPDB	AD_increase_metabolites
NPAS4 regulates expression of target genes	3	0.00561	1	0.0056	1	0.374	RaMPDB	AD_increase_metabolites
Heroin Metabolism Pathway	3	0.00561	1	0.0056	1	0.374	RaMPDB	AD_increase_metabolites
Bile acids synthesis and enterohepatic circulation	3	0.00561	1	0.0056	1	0.374	RaMPDB	AD_increase_metabolites
Leptin and adiponectin	3	0.00561	1	0.0056	1	0.374	RaMPDB	AD_increase_metabolites
G alpha (q) signalling events	63	0.118	2	0.00564	1	0.374	RaMPDB	AD_increase_metabolites
Vesicle-mediated transport	63	0.118	2	0.00564	1	0.374	RaMPDB	AD_increase_metabolites
RNA Polymerase II Transcription	66	0.123	2	0.00617	1	0.401	RaMPDB	AD_increase_metabolites
Disulfiram Action Pathway	68	0.127	2	0.00654	1	0.41	RaMPDB	AD_increase_metabolites
STAT3 nuclear events downstream of ALK signaling	4	0.00747	1	0.00746	1	0.41	RaMPDB	AD_increase_metabolites
Sensory perception of sour taste	4	0.00747	1	0.00746	1	0.41	RaMPDB	AD_increase_metabolites
Intestinal hexose absorption	4	0.00747	1	0.00746	1	0.41	RaMPDB	AD_increase_metabolites
Regulation of Glucokinase by Glucokinase Regulatory Protein	4	0.00747	1	0.00746	1	0.41	RaMPDB	AD_increase_metabolites
Pancreas Function	4	0.00747	1	0.00746	1	0.41	RaMPDB	AD_increase_metabolites
Type II diabetes mellitus	4	0.00747	1	0.00746	1	0.41	RaMPDB	AD_increase_metabolites
TCA cycle nutrient use and invasiveness of ovarian cancer	4	0.00747	1	0.00746	1	0.41	RaMPDB	AD_increase_metabolites
Butyrate-induced histone acetylation	4	0.00747	1	0.00746	1	0.41	RaMPDB	AD_increase_metabolites
Signaling by GPCR	236	0.441	3	0.00753	1	0.41	RaMPDB	AD_increase_metabolites
Gene expression (Transcription)	79	0.148	2	0.00876	1	0.44	RaMPDB	AD_increase_metabolites
RUNX3 regulates p14-ARF	5	0.00934	1	0.00931	1	0.44	RaMPDB	AD_increase_metabolites
Cellular hexose transport	5	0.00934	1	0.00931	1	0.44	RaMPDB	AD_increase_metabolites
Lactose synthesis	5	0.00934	1	0.00931	1	0.44	RaMPDB	AD_increase_metabolites
Glibenclamide Action Pathway	5	0.00934	1	0.00931	1	0.44	RaMPDB	AD_increase_metabolites
Nateglinide Action Pathway	5	0.00934	1	0.00931	1	0.44	RaMPDB	AD_increase_metabolites
Repaglinide Action Pathway	5	0.00934	1	0.00931	1	0.44	RaMPDB	AD_increase_metabolites
Sterol regulatory element-binding proteins (SREBP) signaling	5	0.00934	1	0.00931	1	0.44	RaMPDB	AD_increase_metabolites
Nonalcoholic fatty liver disease	5	0.00934	1	0.00931	1	0.44	RaMPDB	AD_increase_metabolites
Hemostasis	82	0.153	2	0.00942	1	0.44	RaMPDB	AD_increase_metabolites
Intestinal absorption	6	0.0112	1	0.0112	1	0.481	RaMPDB	AD_increase_metabolites
Assembly of active LPL and LIPC lipase complexes	6	0.0112	1	0.0112	1	0.481	RaMPDB	AD_increase_metabolites
Gliclazide Action Pathway	6	0.0112	1	0.0112	1	0.481	RaMPDB	AD_increase_metabolites
Lactose Degradation	6	0.0112	1	0.0112	1	0.481	RaMPDB	AD_increase_metabolites
Lactose Intolerance	6	0.0112	1	0.0112	1	0.481	RaMPDB	AD_increase_metabolites
Glycogen synthesis and degradation	6	0.0112	1	0.0112	1	0.481	RaMPDB	AD_increase_metabolites
NoRC negatively regulates rRNA expression	7	0.0131	1	0.013	1	0.485	RaMPDB	AD_increase_metabolites
Transcriptional regulation by RUNX3	7	0.0131	1	0.013	1	0.485	RaMPDB	AD_increase_metabolites
Proton-coupled monocarboxylate transport	7	0.0131	1	0.013	1	0.485	RaMPDB	AD_increase_metabolites
Defective SLC16A1 causes symptomatic deficiency in lactate transport (SDLT)	7	0.0131	1	0.013	1	0.485	RaMPDB	AD_increase_metabolites
Progressive trimming of alpha-1,2-linked mannose residues from Man9/8/7GlcNAc2 to produce Man5GlcNAc2	7	0.0131	1	0.013	1	0.485	RaMPDB	AD_increase_metabolites
RORA activates gene expression	7	0.0131	1	0.013	1	0.485	RaMPDB	AD_increase_metabolites
BMAL1:CLOCK,NPAS2 activates circadian gene expression	7	0.0131	1	0.013	1	0.485	RaMPDB	AD_increase_metabolites
Fructose biosynthesis	7	0.0131	1	0.013	1	0.485	RaMPDB	AD_increase_metabolites
Insulin Signalling	7	0.0131	1	0.013	1	0.485	RaMPDB	AD_increase_metabolites
Fluoroacetic acid toxicity	7	0.0131	1	0.013	1	0.485	RaMPDB	AD_increase_metabolites
AMP-activated protein kinase signaling	7	0.0131	1	0.013	1	0.485	RaMPDB	AD_increase_metabolites
Glycerophospholipid biosynthesis	97	0.181	2	0.013	1	0.485	RaMPDB	AD_increase_metabolites
Sensory perception of taste	98	0.183	2	0.0133	1	0.489	RaMPDB	AD_increase_metabolites
Metabolism of proteins	295	0.551	3	0.014	1	0.503	RaMPDB	AD_increase_metabolites
HS-GAG biosynthesis	8	0.0149	1	0.0149	1	0.503	RaMPDB	AD_increase_metabolites
Arachidonate production from DAG	8	0.0149	1	0.0149	1	0.503	RaMPDB	AD_increase_metabolites
Lysosomal oligosaccharide catabolism	8	0.0149	1	0.0149	1	0.503	RaMPDB	AD_increase_metabolites
Activation of gene expression by SREBF (SREBP)	8	0.0149	1	0.0149	1	0.503	RaMPDB	AD_increase_metabolites
Glucose-Alanine Cycle	8	0.0149	1	0.0149	1	0.503	RaMPDB	AD_increase_metabolites
Trehalose Degradation	8	0.0149	1	0.0149	1	0.503	RaMPDB	AD_increase_metabolites
Disorders in ketolysis	8	0.0149	1	0.0149	1	0.503	RaMPDB	AD_increase_metabolites
Phospholipid metabolism	105	0.196	2	0.0152	1	0.507	RaMPDB	AD_increase_metabolites
Drug ADME	110	0.206	2	0.0166	1	0.508	RaMPDB	AD_increase_metabolites
Ketone Body Metabolism	9	0.0168	1	0.0167	1	0.508	RaMPDB	AD_increase_metabolites
Utilization of Ketone Bodies	9	0.0168	1	0.0167	1	0.508	RaMPDB	AD_increase_metabolites
Transcriptional Regulation by NPAS4	9	0.0168	1	0.0167	1	0.508	RaMPDB	AD_increase_metabolites
Amyloid fiber formation	9	0.0168	1	0.0167	1	0.508	RaMPDB	AD_increase_metabolites
Regulation of TP53 Activity through Acetylation	9	0.0168	1	0.0167	1	0.508	RaMPDB	AD_increase_metabolites
LDL clearance	9	0.0168	1	0.0167	1	0.508	RaMPDB	AD_increase_metabolites
Plasma lipoprotein clearance	9	0.0168	1	0.0167	1	0.508	RaMPDB	AD_increase_metabolites
Defective SLC27A4 causes ichthyosis prematurity syndrome (IPS)	9	0.0168	1	0.0167	1	0.508	RaMPDB	AD_increase_metabolites
Succinyl CoA: 3-ketoacid CoA transferase deficiency	9	0.0168	1	0.0167	1	0.508	RaMPDB	AD_increase_metabolites
Negative epigenetic regulation of rRNA expression	10	0.0187	1	0.0186	1	0.53	RaMPDB	AD_increase_metabolites
Acyl chain remodeling of DAG and TAG	10	0.0187	1	0.0186	1	0.53	RaMPDB	AD_increase_metabolites
Keratan sulfate degradation	10	0.0187	1	0.0186	1	0.53	RaMPDB	AD_increase_metabolites
Transport of fatty acids	10	0.0187	1	0.0186	1	0.53	RaMPDB	AD_increase_metabolites
Acetylcholine synthesis	10	0.0187	1	0.0186	1	0.53	RaMPDB	AD_increase_metabolites
Angiopoietin-like protein 8 regulatory pathway	10	0.0187	1	0.0186	1	0.53	RaMPDB	AD_increase_metabolites
HIF1A and PPARG regulation of glycolysis	10	0.0187	1	0.0186	1	0.53	RaMPDB	AD_increase_metabolites
Regulation of cholesterol biosynthesis by SREBP (SREBF)	11	0.0206	1	0.0204	1	0.545	RaMPDB	AD_increase_metabolites
Keratinization	11	0.0206	1	0.0204	1	0.545	RaMPDB	AD_increase_metabolites
Formation of the cornified envelope	11	0.0206	1	0.0204	1	0.545	RaMPDB	AD_increase_metabolites
Transcriptional regulation of white adipocyte differentiation	11	0.0206	1	0.0204	1	0.545	RaMPDB	AD_increase_metabolites
Glycogen breakdown (glycogenolysis)	11	0.0206	1	0.0204	1	0.545	RaMPDB	AD_increase_metabolites
COPI-independent Golgi-to-ER retrograde traffic	11	0.0206	1	0.0204	1	0.545	RaMPDB	AD_increase_metabolites
Heroin Action Pathway	11	0.0206	1	0.0204	1	0.545	RaMPDB	AD_increase_metabolites
Polyol pathway	11	0.0206	1	0.0204	1	0.545	RaMPDB	AD_increase_metabolites
Signal Transduction	345	0.645	3	0.0214	1	0.546	RaMPDB	AD_increase_metabolites
Signaling by ALK	12	0.0224	1	0.0222	1	0.546	RaMPDB	AD_increase_metabolites
Maturation of spike protein	12	0.0224	1	0.0222	1	0.546	RaMPDB	AD_increase_metabolites
Mitochondrial Uncoupling	12	0.0224	1	0.0222	1	0.546	RaMPDB	AD_increase_metabolites
ER Quality Control Compartment (ERQC)	12	0.0224	1	0.0222	1	0.546	RaMPDB	AD_increase_metabolites
N-glycan trimming and elongation in the cis-Golgi	12	0.0224	1	0.0222	1	0.546	RaMPDB	AD_increase_metabolites
Golgi-to-ER retrograde transport	12	0.0224	1	0.0222	1	0.546	RaMPDB	AD_increase_metabolites
Ethanol Degradation	12	0.0224	1	0.0222	1	0.546	RaMPDB	AD_increase_metabolites
[truncated: 440 more rows]

[truncated: 7 more sheets: TableS11, TableS12, TableS13, TableS14, TableS15, TableS16, TableS17]
